# Supplementary material for: The splicing genes SmEa and SmEb regulate plant development during vegetative growth in poplar
Source: BMC Plant Biol. 2025 Dec 23;25:1723. doi: 10.1186/s12870-025-07676-3 (PMC12729064; doi:10.1186/s12870-025-07676-3)
Supplement: Supplementary file 2 — Supplementary Material 2 [file 12870_2025_7676_MOESM2_ESM.xlsx]

## Sheet: Table S1
Table S1. Sm and LSm genes in different species
Gene name	Locus
	Arabidopsis thaliana	Populus trichocarpa	Populus tremula
SmG	At2g23930	POPTR_0016s07880	Potra2n6c13472
	At3g11500	POPTR_0006s22770	Potra2n16c29962
SmB	At5g44500	POPTR_0001s43060	Potra2n11c22477
	At4g20440	POPTR_0011s15920
SmD1	At3g07590	POPTR_0005s22940	Potra2n2c5937
	AT4G02840	POPTR_0002s05570	Potra2n5c10994
SmD2	At2g47640	Potri.002G204300	Potra2n2c4554
	At3g62840	Potri.014G129100	Potra2n2c5170
			Potra2n14c27408
SmD3	At1g76300	POPTR_0005s27250	Potra2n5c10577
	At1g20580	POPTR_0002s01120	Potra2n2c6364
SmPF	At2g14285	POPTR_0018s09990	Potra2n18c32464
	At4g30220	POPTR_0003s05530
SmE	AT2G18740	POPTR_0006s18800	Potra2n18c32411
	AT4G30330	POPTR_0018s10540	Potra2n6c13821
LSm1A	AT1G19120	POPTR_0003s06630	Potra2n197s34885
LSm1B	AT3G14080	POPTR_0001s16680	Potra2n1c1466
LSm2	AT1G03330	POPTR_0003s01050	Potra2n4c10338
		POPTR_0004s22870
LSm3A	AT1G21190	POPTR_0005s21380	Potra2n5c11140
LSm3B	AT1G76860	POPTR_0002s06940	Potra2n2c5797
LSm4	AT5G27720	POPTR_0014s12520	Potra2n14c27420
		POPTR_0002s20720	Potra2n2c4537
LSm5	AT5G48870	POPTR_0001s28450
		POPTR_0009s07670
LSm6A	AT3G59810	POPTR_0008s07780	Potra2n8c17320
LSm6B	AT2G43810	POPTR_0010s18590
LSm7	AT2G03870	POPTR_0001s27630	Potra2n9c19474
		POPTR_0009s06850	Potra2n1c2324
LSm8	AT1G65700	POPTR_001G278000	Potra2n1c2419

## Sheet: Table S2
Table S2. List of DEGs in smea_26.
GeneID	GO	Description	Atg_description	baseMean	log2FoldChange	lfcSE	stat	pvalue	padj
Potra2n1025s36935	GO:0016021	None available	AT5G35810-Ankyrin repeat family protein Ankyrin repeat family protein	426.449188930675	-1.51260471331411	0.274181434472262	-5.51680209940378	3.4522380911853e-08	2.92182359666161e-07
Potra2n1028s36937	GO:0003677|GO:0003824|GO:0006284|GO:0009314	sp|Q7LX22|MIG_PYRAE Thymine/uracil-DNA glycosylase OS=Pyrobaculum aerophilum (strain ATCC 51768 / IM2 / DSM 7523 / JCM 9630 / NBRC 100827) OX=178306 GN=PAE3199 PE=1 SV=1	AT3G07930-DNA glycosylase superfamily protein DNA glycosylase superfamily protein	482.972899391946	0.741138294156747	0.179276666996499	4.13404770723019	3.56429436506138e-05	0.00015785159858975
Potra2n1032s36938	GO:0005515	sp|Q8L4H4|NORK_MEDTR Nodulation receptor kinase OS=Medicago truncatula OX=3880 GN=NORK PE=1 SV=2	AT2G34930-disease resistance family protein / LRR family protein disease resistance family protein / LRR family protein	20.4909955501799	5.29290331991798	1.0358434828515	5.10975201132462	3.22581944992058e-07	2.2453881997156e-06
Potra2n1048s36945	GO:0003993|GO:0006771|GO:0016021|GO:0016311|GO:0019497|GO:0046872	sp|Q12546|PPA_ASPFI Acid phosphatase OS=Aspergillus ficuum OX=5058 GN=aphA PE=1 SV=1	AT3G20500-purple acid phosphatase 18 purple acid phosphatase 18	457.195016413865	0.836376352955105	0.160842254398471	5.19997904831069	1.99310992111838e-07	1.44835584234744e-06
Potra2n1055s36952	GO:0006807|GO:0008942|GO:0051537|GO:0055114	None available	AT1G71500-Rieske (2Fe-2S) domain-containing protein Rieske (2Fe-2S) domain-containing protein	1217.53079197552	-1.32215393505822	0.151888012866467	-8.7047944739431	3.18150758333006e-18	1.43625455354304e-16
Potra2n106s34539	GO:0043531	None available	0	39.0212722695393	2.02432120511114	0.560495430052762	3.6116640681987	0.000304238509498734	0.00109376402019554
Potra2n10c20099	GO:0005874|GO:0008017|GO:0008352|GO:0008568|GO:0016740|GO:0045298|GO:0051013	sp|C5DY07|LIS1_ZYGRC Nuclear distribution protein PAC1 OS=Zygosaccharomyces rouxii (strain ATCC 2623 / CBS 732 / NBRC 1130 / NCYC 568 / NRRL Y-229) OX=559307 GN=PAC1 PE=3 SV=1	AT5G08390-Transducin/WD40 repeat-like superfamily protein Transducin/WD40 repeat-like superfamily protein	1368.85271152309	-0.857307383645458	0.137093546345267	-6.25344814909337	4.01487901236796e-10	4.87780047382805e-09
Potra2n10c20104	GO:0009535|GO:0009941|GO:0016021	None available	AT5G08540-ribosomal RNA small subunit methyltransferase J ribosomal RNA small subunit methyltransferase J	1064.11594078941	-0.96850177787851	0.187672781801342	-5.16058731896298	2.46176306405413e-07	1.75505466253984e-06
Potra2n10c20106	GO:0005758|GO:0015035|GO:0022417|GO:0045041|GO:0055114	sp|Q2USJ2|MIA40_ASPOR Mitochondrial intermembrane space import and assembly protein 40 OS=Aspergillus oryzae (strain ATCC 42149 / RIB 40) OX=510516 GN=mia40 PE=3 SV=1	AT5G23395-Cox19-like CHCH family protein Cox19-like CHCH family protein	516.802669089017	0.830020970049518	0.189627209131118	4.37711958032139	1.20258003647584e-05	5.92724249049338e-05
Potra2n10c20112	GO:0005515	sp|Q9C629|FB35_ARATH Putative F-box protein At1g46840 OS=Arabidopsis thaliana OX=3702 GN=At1g46840 PE=4 SV=1	AT5G07610-F-box family protein F-box family protein	59.1416848751717	3.86405363053067	0.647623790633835	5.96650970272244	2.4238233173834e-09	2.54284432707902e-08
Potra2n10c20129	GO:0005515|GO:0006508|GO:0008233|GO:0016021	sp|Q9FZ45|Y1686_ARATH Uncharacterized membrane protein At1g16860 OS=Arabidopsis thaliana OX=3702 GN=At1g16860 PE=1 SV=1	AT1G51540-Galactose oxidase/kelch repeat superfamily protein Galactose oxidase/kelch repeat superfamily protein	1029.49278483924	-0.546019549430278	0.143338120723382	-3.80931148444454	0.00013935431028985	0.000539887881922351
Potra2n10c20131	GO:0008270	sp|Q9LJ44|COL12_ARATH Zinc finger protein CONSTANS-LIKE 12 OS=Arabidopsis thaliana OX=3702 GN=COL12 PE=1 SV=2	AT3G21150-B-box 32 B-box 32	50.8759516531972	2.30050838967739	0.70148870428507	3.27946604931006	0.00104003723385198	0.00325686442965597
Potra2n10c20141	#N/A	None available	AT5G10695-methionyl-tRNA synthetase methionyl-tRNA synthetase	16.5219665520221	2.48882843718266	0.816750840542448	3.04723094686955	0.00230960185001879	0.00659271797032216
Potra2n10c20147	GO:0005388|GO:0005516|GO:0005524|GO:0016021|GO:0016529|GO:0016887|GO:0070588	sp|Q12697|YPK9_YEAST Vacuolar cation-transporting ATPase YPK9 OS=Saccharomyces cerevisiae (strain ATCC 204508 / S288c) OX=559292 GN=YPK9 PE=1 SV=1	AT3G21180-autoinhibited Ca(2+)-ATPase 9 autoinhibited Ca(2+)-ATPase 9	6833.78671232557	1.8731869579794	0.174135564746556	10.7570613774717	5.48927530373009e-27	6.54838253880271e-25
Potra2n10c20148	GO:0006004|GO:0016021|GO:0016757	sp|Q8GZ81|OFT27_ARATH O-fucosyltransferase 27 OS=Arabidopsis thaliana OX=3702 GN=OFUT27 PE=2 SV=1	AT1G51630-O-fucosyltransferase family protein O-fucosyltransferase family protein	2361.51898284089	-1.19255389530706	0.142728157815675	-8.35542133772347	6.51995705620588e-17	2.49480620943123e-15
Potra2n10c20150	GO:0009507|GO:0048037	sp|Q9LU39|GLUBP_ARATH Glutamyl-tRNA reductase-binding protein, chloroplastic OS=Arabidopsis thaliana OX=3702 GN=GLUTRBP PE=1 SV=1	AT3G21200-proton gradient regulation 7 proton gradient regulation 7	2345.71964779303	-0.552698751552661	0.154388173549417	-3.57992933555725	0.000343687136229035	0.00121951112510663
Potra2n10c20156	GO:0004617|GO:0006544|GO:0006564|GO:0006566|GO:0009570|GO:0051287|GO:0055114	sp|C5BR49|PDXB_TERTT Erythronate-4-phosphate dehydrogenase OS=Teredinibacter turnerae (strain ATCC 39867 / T7901) OX=377629 GN=pdxB PE=3 SV=1	AT1G17745-D-3-phosphoglycerate dehydrogenase D-3-phosphoglycerate dehydrogenase	682.190454783325	-1.79266031808267	0.344814825195937	-5.19890731804821	2.00463442161269e-07	1.45592787579606e-06
Potra2n10c20161	GO:0003677|GO:0003899|GO:0005524|GO:0005730|GO:0006144|GO:0006206|GO:0006351|GO:0006457|GO:0006874|GO:0006885|GO:0015369|GO:0016021|GO:0051082|GO:0070588	sp|Q9P7B3|YI14_SCHPO Putative cation exchanger C521.04c OS=Schizosaccharomyces pombe (strain 972 / ATCC 24843) OX=284812 GN=SPAC521.04c PE=1 SV=1	AT3G13320-cation exchanger 2 cation exchanger 2	2104.15762501994	0.820745862346841	0.112979942524086	7.26452717190814	3.7434537259868e-13	7.80973481322626e-12
Potra2n10c20169	GO:0005739|GO:0016021|GO:0033617|GO:0043086|GO:0046910	None available	AT1G10865-cytochrome C oxidase assembly factor cytochrome C oxidase assembly factor	51.4245268129833	-1.23883788712109	0.393142003635352	-3.15112065275564	0.00162645288117832	0.00485285388248848
Potra2n10c20174	GO:0003677|GO:0003700|GO:0005634|GO:0005667|GO:0006355|GO:0045449	sp|Q7PCC6|FDP_ARATH bZIP transcription factor 27 OS=Arabidopsis thaliana OX=3702 GN=FDP PE=1 SV=1	AT3G56850-ABA-responsive element binding protein 3 ABA-responsive element binding protein 3	845.315040989129	0.545853701088411	0.137666880416979	3.96503283458646	7.33858447348691e-05	0.000303203950883888
Potra2n10c20175	GO:0008033|GO:0090501	sp|O44476|RNZ_CAEEL Ribonuclease Z OS=Caenorhabditis elegans OX=6239 GN=hoe-1 PE=2 SV=2	AT3G16260-tRNAse Z4 tRNAse Z4	112.502129295665	-1.91448041611474	0.282762792655068	-6.77062352559995	1.28228548191631e-11	2.04266915076988e-10
Potra2n10c20186	GO:0003677|GO:0003918|GO:0005524|GO:0005694|GO:0005739|GO:0006265|GO:0009330|GO:0009507	sp|O61078|TOP2_LEICH DNA topoisomerase 2 OS=Leishmania chagasi OX=44271 GN=TOP2 PE=3 SV=2	AT3G10690-DNA GYRASE A DNA GYRASE A	1740.05277488912	-0.765909865398746	0.154245108241973	-4.96553747556922	6.85110610743931e-07	4.42702356413064e-06
Potra2n10c20188	GO:0004128|GO:0005783|GO:0005886|GO:0006040|GO:0016021|GO:0022900	sp|Q9LCI9|NQRF_MORMI Na(+)-translocating NADH-quinone reductase subunit F (Fragment) OS=Moritella marina OX=90736 GN=nqrF PE=3 SV=1	AT5G17770-NADH:cytochrome B5 reductase 1 NADH:cytochrome B5 reductase 1	145.035713748073	-1.242138029616	0.252588411780351	-4.91763664398093	8.75953103584593e-07	5.53538533626659e-06
Potra2n10c20190	GO:0000492|GO:0005634|GO:0030515	None available	AT5G18440-GATA zinc finger protein GATA zinc finger protein	540.760334731101	-0.784209511507569	0.258389633950669	-3.03498828307209	0.00240545031706254	0.00683523304149997
Potra2n10c20194	GO:0000287|GO:0005524|GO:0006884|GO:0015379|GO:0015914|GO:0016021|GO:0016787|GO:0055064|GO:0055075|GO:0140326|GO:1902476|GO:1990573	sp|Q42883|ECAP_SOLLC Calcium-transporting ATPase, endoplasmic reticulum-type OS=Solanum lycopersicum OX=4081 GN=LCA1 PE=2 SV=1	AT5G04930-aminophospholipid ATPase 1 aminophospholipid ATPase 1	518.594828955423	1.1161574144121	0.221551293168971	5.03791875211867	4.70621121520673e-07	3.16435992037006e-06
Potra2n10c20203	GO:0006629|GO:0016021|GO:0016627|GO:0055114	sp|Q9NZ01|TECR_HUMAN Very-long-chain enoyl-CoA reductase OS=Homo sapiens OX=9606 GN=TECR PE=1 SV=1	AT5G16010-3-oxo-5-alpha-steroid 4-dehydrogenase family protein 3-oxo-5-alpha-steroid 4-dehydrogenase family protein	42.6238201911542	-1.6978042207306	0.385009473806969	-4.40977258025038	1.03479232886825e-05	5.17769310272965e-05
Potra2n10c20206	GO:0006629|GO:0016021|GO:0047751|GO:0055114	sp|Q5HYJ1|TECRL_HUMAN Trans-2,3-enoyl-CoA reductase-like OS=Homo sapiens OX=9606 GN=TECRL PE=1 SV=1	AT5G16010-3-oxo-5-alpha-steroid 4-dehydrogenase family protein 3-oxo-5-alpha-steroid 4-dehydrogenase family protein	68.8317269559725	9.88717601136708	1.214329064608	8.14208956989658	3.88513656061586e-16	1.3302303932997e-14
Potra2n10c20208	GO:0007155|GO:0009733|GO:0009735|GO:0009739|GO:0016021|GO:0090376	sp|Q8RWC5|FLA16_ARATH Fasciclin-like arabinogalactan protein 16 OS=Arabidopsis thaliana OX=3702 GN=FLA16 PE=2 SV=1	AT5G06390-FASCICLIN-like arabinogalactan protein 17 precursor FASCICLIN-like arabinogalactan protein 17 precursor	887.94667473819	-1.89999499106241	0.152815230194895	-12.4332829171492	1.72405732691459e-35	4.94054862682352e-33
Potra2n10c20213	GO:0004721|GO:0006470	None available	AT2G36540-Haloacid dehalogenase-like hydrolase (HAD) superfamily protein Haloacid dehalogenase-like hydrolase (HAD) superfamily protein	65.6773996083629	-2.01213057147878	0.535038299063825	-3.76072250341607	0.000169423296919555	0.000644448968400973
Potra2n10c20220	GO:0004672|GO:0009055|GO:0015035|GO:0016020|GO:0022900|GO:0043167|GO:0045454	sp|Q50H32|GRCR1_MOUSE Glutaredoxin domain-containing cysteine-rich protein 1 OS=Mus musculus OX=10090 GN=Grxcr1 PE=1 SV=1	AT5G01420-Glutaredoxin family protein Glutaredoxin family protein	91.6956281094105	0.838585835795126	0.285782087828848	2.93435408134238	0.0033424267130501	0.00913631289402309
Potra2n10c20225	GO:0005524|GO:0005829|GO:0005886|GO:0006457|GO:0009408|GO:0031072|GO:0046872|GO:0051082	sp|P14906|SEC63_YEAST Protein translocation protein SEC63 OS=Saccharomyces cerevisiae (strain ATCC 204508 / S288c) OX=559292 GN=SEC63 PE=1 SV=2	AT3G44110-DNAJ homologue 3 DNAJ homologue 3	23875.6216491815	0.550969564764905	0.121731822790669	4.52609311299279	6.00841148036469e-06	3.17573697410454e-05
Potra2n10c20230	GO:0004846|GO:0005777|GO:0006144|GO:0019628|GO:0055114	sp|O32141|PUCL_BACSU Uric acid degradation bifunctional protein PucL OS=Bacillus subtilis (strain 168) OX=224308 GN=pucL PE=1 SV=1	AT2G26230-uricase / urate oxidase / nodulin 35 uricase / urate oxidase / nodulin 35	2422.24146732597	1.78387195340082	0.197365699610579	9.03840919126557	1.58968306506928e-19	8.48388751568551e-18
Potra2n10c20235	GO:0019538	sp|Q97KG0|CLPB_CLOAB Chaperone protein ClpB OS=Clostridium acetobutylicum (strain ATCC 824 / DSM 792 / JCM 1419 / LMG 5710 / VKM B-1787) OX=272562 GN=clpB PE=3 SV=1	AT3G52490-Double Clp-N motif-containing P-loop nucleoside triphosphate hydrolases superfamily protein Double Clp-N motif-containing P-loop nucleoside triphosphate hydrolases superfamily protein	758.776791924462	-0.697107232514891	0.147622648297755	-4.72222413398808	2.33279391746209e-06	1.35526176377194e-05
Potra2n10c20242	GO:0016021|GO:0022857|GO:0055085	sp|P39636|ROCC_BACSU Amino-acid permease RocC OS=Bacillus subtilis (strain 168) OX=224308 GN=rocC PE=2 SV=1	AT3G10600-cationic amino acid transporter 7 cationic amino acid transporter 7	226.125210326435	1.47295576002417	0.427364742812693	3.44660102358923	0.00056768627322813	0.00190655807737406
Potra2n10c20245	GO:0003677|GO:0005634	sp|Q54Z40|MYBH_DICDI Myb-like protein H OS=Dictyostelium discoideum OX=44689 GN=mybH PE=3 SV=1	AT5G04760-Duplicated homeodomain-like superfamily protein Duplicated homeodomain-like superfamily protein	428.910094265054	2.24803155582721	0.266996830274273	8.41969379755525	3.77469569045937e-17	1.49199516016898e-15
Potra2n10c20254	GO:0005829	sp|Q9V2R5|Y010_PYRAB Protein PYRAB00100 OS=Pyrococcus abyssi (strain GE5 / Orsay) OX=272844 GN=PYRAB00100 PE=3 SV=1	AT2G38710-AMMECR1 family AMMECR1 family	1109.72606650791	0.719195377074608	0.19328351983739	3.72093480954646	0.000198486676203753	0.000744261517769271
Potra2n10c20255	GO:0006623|GO:0007033|GO:0016021|GO:0016192|GO:0031201|GO:0031901|GO:0033263	sp|Q12255|NYV1_YEAST Vacuolar v-SNARE NYV1 OS=Saccharomyces cerevisiae (strain ATCC 204508 / S288c) OX=559292 GN=NYV1 PE=1 SV=2	AT3G54300-vesicle-associated membrane protein 727 vesicle-associated membrane protein 727	1081.19260508194	0.843707628654788	0.10391769358365	8.11899879182399	4.70045197458796e-16	1.57662488369004e-14
Potra2n10c20257	#N/A	None available	AT3G54290-hemerythrin HHE cation-binding domain protein hemerythrin HHE cation-binding domain protein	127.095641127782	-1.02793833462154	0.224426087985761	-4.58029787823402	4.64314147570162e-06	2.51513831652758e-05
Potra2n10c20270	GO:0009535|GO:0009570	sp|Q0J709|UP12_ORYSJ ACT domain-containing protein DS12, chloroplastic OS=Oryza sativa subsp. japonica OX=39947 GN=Os08g0242700 PE=4 SV=2	AT5G04740-ACT domain-containing protein ACT domain-containing protein	2249.69368462132	1.00549453747536	0.110152031937992	9.12824320881698	6.96198330895321e-20	3.88045936484656e-18
Potra2n10c20274	GO:0004163|GO:0005524|GO:0005829|GO:0016126|GO:0016301|GO:0016310|GO:0019287	sp|D4GXZ3|PMD_HALVD Phosphomevalonate decarboxylase OS=Haloferax volcanii (strain ATCC 29605 / DSM 3757 / JCM 8879 / NBRC 14742 / NCIMB 2012 / VKM B-1768 / DS2) OX=309800 GN=mvaD PE=1 SV=1	AT3G54250-GHMP kinase family protein GHMP kinase family protein	1133.38042164559	0.804923158328915	0.275264822962494	2.92417734189955	0.00345367922530032	0.00938979056366067
Potra2n10c20275	GO:0004742|GO:0006094|GO:0006096|GO:0016787|GO:0042967	None available	AT2G36290-alpha/beta-Hydrolases superfamily protein alpha/beta-Hydrolases superfamily protein	702.495510358677	-1.25699137194512	0.278369863915749	-4.51554401135016	6.31544281222472e-06	3.32269675317287e-05
Potra2n10c20276	GO:0004742|GO:0006094|GO:0006096|GO:0016787|GO:0042967	None available	AT3G48410-alpha/beta-Hydrolases superfamily protein alpha/beta-Hydrolases superfamily protein	123.939451428626	-1.68327198563986	0.307680626543792	-5.47084164689932	4.47903370145431e-08	3.69825382101915e-07
Potra2n10c20285	GO:0016021|GO:0016788	sp|Q9LMS5|GDL3_ARATH GDSL esterase/lipase At1g18120 OS=Arabidopsis thaliana OX=3702 GN=At1g18120 PE=3 SV=1	AT5G03610-GDSL-like Lipase/Acylhydrolase superfamily protein GDSL-like Lipase/Acylhydrolase superfamily protein	123.207361349655	1.91037832863468	0.358845993253998	5.32367189420582	1.01693264103706e-07	7.86229095258098e-07
Potra2n10c20287	GO:0016021|GO:0016788	sp|O23469|GDL63_ARATH GDSL esterase/lipase At4g16220 OS=Arabidopsis thaliana OX=3702 GN=At4g16220 PE=3 SV=2	AT5G03610-GDSL-like Lipase/Acylhydrolase superfamily protein GDSL-like Lipase/Acylhydrolase superfamily protein	261.403577088167	5.67871522843904	0.562194668521915	10.1009766659103	5.46947252387663e-24	4.72777618424536e-22
Potra2n10c20294	GO:0004575|GO:0005982|GO:0005987|GO:0009507|GO:0017177|GO:0033926	sp|Q9C560|INVF_ARATH Probable alkaline/neutral invertase F OS=Arabidopsis thaliana OX=3702 GN=INVF PE=2 SV=1	AT5G22510-alkaline/neutral invertase alkaline/neutral invertase	1790.54373581427	0.811419292925026	0.245390755641537	3.30664164916765	0.000944215982031844	0.00299162482277221
Potra2n10c20301	GO:0004674|GO:0005524|GO:0006468|GO:0009069	None available	AT3G52900-RAB6-interacting golgin (DUF662) RAB6-interacting golgin (DUF662)	121.46186697269	-1.19511723686712	0.336878171207731	-3.54762445005726	0.000388722058012708	0.00136316418428399
Potra2n10c20302	#N/A	None available	AT3G52240-transcriptional regulator ATRX transcriptional regulator ATRX	1106.59216669109	0.551116781074227	0.118356353982994	4.65641904745912	3.21756709884532e-06	1.80561811396249e-05
Potra2n10c20310	GO:0004674|GO:0005524|GO:0006468|GO:0009069|GO:0016021|GO:0050794	sp|P0DH62|Y4407_SELML Inactive protein kinase SELMODRAFT_444075 OS=Selaginella moellendorffii OX=88036 GN=SELMODRAFT_444075 PE=2 SV=1	AT5G03730-Protein kinase superfamily protein Protein kinase superfamily protein	698.08974711955	1.79880684420975	0.285690355807534	6.29635130358265	3.04733321198411e-10	3.78070083768231e-09
Potra2n10c20318	GO:0005794|GO:0016021|GO:0051753|GO:0097502	sp|Q9U720|DCSA_DICDI Cellulose synthase catalytic subunit A [UDP-forming] OS=Dictyostelium discoideum OX=44689 GN=dcsA PE=1 SV=1	AT5G03760-Nucleotide-diphospho-sugar transferases superfamily protein Nucleotide-diphospho-sugar transferases superfamily protein	36.3472343977338	-3.04800577226569	0.524891324791152	-5.80692731677067	6.36297416961878e-09	6.11792308562471e-08
Potra2n10c20324	GO:0005829|GO:0006225|GO:0016310|GO:0033862|GO:0046940	sp|C6A429|PYRH_THESM Uridylate kinase OS=Thermococcus sibiricus (strain DSM 12597 / MM 739) OX=604354 GN=pyrH PE=3 SV=1	AT3G10030-aspartate/glutamate/uridylate kinase family protein aspartate/glutamate/uridylate kinase family protein	376.236315182399	0.633651944362874	0.162963888300148	3.88829667095208	0.000100950188731675	0.000403433496395615
Potra2n10c20329	GO:0004697|GO:0005515|GO:0005524|GO:0009069|GO:0009116|GO:0018105|GO:0035556	sp|O48788|Y2267_ARATH Probable inactive receptor kinase At2g26730 OS=Arabidopsis thaliana OX=3702 GN=At2g26730 PE=1 SV=1	AT3G10540-3-phosphoinositide-dependent protein kinase 3-phosphoinositide-dependent protein kinase	1816.29344900189	0.587909046219672	0.135423002312563	4.34127907504774	1.41655664572457e-05	6.86887978809685e-05
Potra2n10c20330	GO:0001888|GO:0006486|GO:0016021	sp|Q92935|EXTL1_HUMAN Exostosin-like 1 OS=Homo sapiens OX=9606 GN=EXTL1 PE=2 SV=2	AT5G04500-glycosyltransferase family protein 47 glycosyltransferase family protein 47	249.097776268852	1.55851295947262	0.38516177563144	4.04638533228686	5.20145858508981e-05	0.000221715851475033
Potra2n10c20333	GO:0003400|GO:0005090|GO:0005096|GO:0006470|GO:0008138|GO:0009306|GO:0030176|GO:0043547	sp|O88342|WDR1_MOUSE WD repeat-containing protein 1 OS=Mus musculus OX=10090 GN=Wdr1 PE=1 SV=3	AT3G52190-phosphate transporter traffic facilitator1 phosphate transporter traffic facilitator1	554.50863542129	1.00800948489177	0.202948649039868	4.96682037382647	6.80595742277807e-07	4.40108563880601e-06
Potra2n10c20335	GO:0005983|GO:0006470|GO:0007623|GO:0008138|GO:0009507|GO:0019203|GO:0046838|GO:2001070	sp|Q9WUA5|EPM2A_MOUSE Laforin OS=Mus musculus OX=10090 GN=Epm2a PE=1 SV=2	AT3G52180-dual specificity protein phosphatase (DsPTP1) family protein dual specificity protein phosphatase (DsPTP1) family protein	3741.4200116626	-0.628169639454272	0.162123472913673	-3.87463720191065	0.000106783667174047	0.000424878448743823
Potra2n10c20338	#N/A	None available	AT3G52170-DNA binding protein DNA binding protein	923.155775809983	-1.04666212797034	0.140910938737106	-7.42782737345232	1.10395900544609e-13	2.52865119197053e-12
Potra2n10c20340	GO:0005634|GO:0032875|GO:0045839	None available	0	57.7516642300389	1.22902663079447	0.409074172962414	3.00441023175372	0.00266096269508805	0.00745997665815624
Potra2n10c20343	GO:0000786|GO:0003677|GO:0005634|GO:0006334|GO:0046982	None available	0	245.778020007264	-0.923482319662064	0.20847264288146	-4.4297530212977	9.43410684754462e-06	4.75138515841337e-05
Potra2n10c20352	GO:0003677|GO:0005634|GO:0006355|GO:0016021|GO:0016491|GO:0016874|GO:0055114	sp|Q67W82|4CL4_ORYSJ Probable 4-coumarate--CoA ligase 4 OS=Oryza sativa subsp. japonica OX=39947 GN=4CL4 PE=2 SV=1	AT1G20500-AMP-dependent synthetase and ligase family protein AMP-dependent synthetase and ligase family protein	24.0970602739629	-2.08548728919368	0.646330589479277	-3.22665726044914	0.00125245385619619	0.00385159144578984
Potra2n10c20363	#N/A	None available	AT5G22930-enabled-like protein (DUF1635) enabled-like protein (DUF1635)	312.845862025251	1.271097278924	0.249305509149818	5.09855270851695	3.42260234951669e-07	2.37144516012242e-06
Potra2n10c20366	GO:0006357|GO:0032784	None available	0	89.7515517658659	1.88756005378454	0.28168994659745	6.70084281169595	2.07220854128488e-11	3.1967060258885e-10
Potra2n10c20389	GO:0003777|GO:0005524|GO:0005871|GO:0005874|GO:0007018|GO:0008017|GO:0016887|GO:0032886|GO:0045298|GO:0048364	sp|Q59MN0|VAC8_CANAL Vacuolar protein 8 OS=Candida albicans (strain SC5314 / ATCC MYA-2876) OX=237561 GN=VAC8 PE=3 SV=3	AT3G54870-Armadillo/beta-catenin repeat family protein / kinesin motor family protein Armadillo/beta-catenin repeat family protein / kinesin motor family protein	1737.36284954886	2.58116060070175	0.291181609905096	8.86443550313159	7.68926446423491e-19	3.75406978398313e-17
Potra2n10c20396	GO:0005783|GO:0005794|GO:0006612|GO:0016021|GO:0018230|GO:0019706|GO:0042967	sp|Q3EBC2|ZDHC5_ARATH Probable protein S-acyltransferase 17 OS=Arabidopsis thaliana OX=3702 GN=PAT17 PE=2 SV=1	AT5G04270-DHHC-type zinc finger family protein DHHC-type zinc finger family protein	514.062006276244	0.719990136658196	0.1671068993733	4.30856020522415	1.64320748930604e-05	7.85379301088915e-05
Potra2n10c20400	GO:0004843|GO:0016020|GO:0016579	sp|B1AZ99|OTUD3_MOUSE OTU domain-containing protein 3 OS=Mus musculus OX=10090 GN=Otud3 PE=1 SV=1	AT5G04250-Cysteine proteinases superfamily protein Cysteine proteinases superfamily protein	25.1653292573798	2.58514806624188	0.885740217365818	2.91863010796787	0.00351573124977709	0.00953685962229891
Potra2n10c20401	GO:0004715|GO:0005524|GO:0018108	sp|Q8SR90|Y8H9_ENCCU Probable cell division protein kinase ECU11_1290 OS=Encephalitozoon cuniculi (strain GB-M1) OX=284813 GN=ECU08_1790 PE=3 SV=1	AT2G39110-Protein kinase superfamily protein Protein kinase superfamily protein	221.999376273857	1.04814909252192	0.286147119512944	3.66297271943886	0.000249305098693315	0.00091439616332089
Potra2n10c20406	GO:0008080|GO:0042967|GO:0050366	sp|Q8AXL1|SAT1_CHICK Diamine acetyltransferase 1 OS=Gallus gallus OX=9031 GN=SAT1 PE=2 SV=1	AT2G39020-Acyl-CoA N-acyltransferases (NAT) superfamily protein Acyl-CoA N-acyltransferases (NAT) superfamily protein	244.278427709995	1.5202875245757	0.313785341665216	4.84499217365521	1.26616669787541e-06	7.77754399412568e-06
Potra2n10c20407	GO:0003676|GO:0006338|GO:0034647|GO:0035097|GO:0070076	sp|Q62445|SP4_MOUSE Transcription factor Sp4 OS=Mus musculus OX=10090 GN=Sp4 PE=2 SV=2	AT5G04240-Zinc finger (C2H2 type) family protein / transcription factor jumonji (jmj) family protein Zinc finger (C2H2 type) family protein / transcription factor jumonji (jmj) family protein	1051.86649290891	-0.818418272072974	0.125015021195857	-6.54655947936673	5.88777061248909e-11	8.3454400229926e-10
Potra2n10c20410	GO:0004001|GO:0005634|GO:0005829|GO:0006144|GO:0006166|GO:0006167|GO:0016310	sp|Q54UQ4|RBSK_DICDI Ribokinase OS=Dictyostelium discoideum OX=44689 GN=rbsk PE=3 SV=2	AT5G03300-adenosine kinase 2 adenosine kinase 2	4886.01655972351	-0.668911646862116	0.126347222490841	-5.29423309571057	1.19516906603294e-07	9.09100901814554e-07
Potra2n10c20418	GO:0016301|GO:0016310	sp|P79263|ITIH4_PIG Inter-alpha-trypsin inhibitor heavy chain H4 OS=Sus scrofa OX=9823 GN=ITIH4 PE=1 SV=1	AT2G38970-Zinc finger (C3HC4-type RING finger) family protein Zinc finger (C3HC4-type RING finger) family protein	1198.07330499608	-1.36471392874077	0.157012151001788	-8.69177270697493	3.56827417327736e-18	1.60810222742366e-16
Potra2n10c20422	GO:0005886|GO:0008289	sp|Q8VZF6|EDR2L_ARATH Protein ENHANCED DISEASE RESISTANCE 2-like OS=Arabidopsis thaliana OX=3702 GN=EDR2L PE=2 SV=1	AT3G54800-Pleckstrin homology (PH) and lipid-binding START domains-containing protein Pleckstrin homology (PH) and lipid-binding START domains-containing protein	109.210639149216	-1.05695070710621	0.319234973081187	-3.31088632584564	0.000930009796318061	0.00295051483395059
Potra2n10c20423	GO:0005634|GO:0008270|GO:0043565|GO:0045893	sp|Q9LIB5|GAT17_ARATH GATA transcription factor 17 OS=Arabidopsis thaliana OX=3702 GN=GATA17 PE=2 SV=1	AT3G54810-Plant-specific GATA-type zinc finger transcription factor family protein Plant-specific GATA-type zinc finger transcription factor family protein	1098.55117160326	0.806932722893432	0.195259400541758	4.13261907316397	3.58652856880198e-05	0.000158702986216676
Potra2n10c20429	GO:0004565|GO:0005886|GO:0006012|GO:0006027|GO:0006687|GO:0006833|GO:0009341|GO:0015250|GO:0016021|GO:0030246|GO:0046486|GO:0055085	sp|P57392|GLPF_BUCAI Glycerol uptake facilitator protein OS=Buchnera aphidicola subsp. Acyrthosiphon pisum (strain APS) OX=107806 GN=glpF PE=3 SV=1	AT3G54820-plasma membrane intrinsic protein 2;5 plasma membrane intrinsic protein 2;5	8467.50809257565	1.14546159468731	0.315412977499666	3.63162481064535	0.000281642387362012	0.0010205085074783
Potra2n10c20430	GO:0003824|GO:0090304	None available	AT1G13810-Restriction endonuclease, type II-like superfamily protein Restriction endonuclease, type II-like superfamily protein	226.712127113142	-0.937522884979121	0.235034883175135	-3.98886698141966	6.63896346297183e-05	0.000276858008126842
Potra2n10c20438	GO:0003333|GO:0016021	sp|P44614|MTR_HAEIN Tryptophan-specific transport protein OS=Haemophilus influenzae (strain ATCC 51907 / DSM 11121 / KW20 / Rd) OX=71421 GN=mtr PE=3 SV=1	AT5G19500-Tryptophan/tyrosine permease Tryptophan/tyrosine permease	272.35634197612	-5.30859877945501	1.03931293809379	-5.10779629972809	3.25937746476685e-07	2.2660924968648e-06
Potra2n10c20439	GO:0016021|GO:0016042|GO:0016787	sp|Q9KVG8|CAPV_VIBCH cGAMP-activated phospholipase OS=Vibrio cholerae serotype O1 (strain ATCC 39315 / El Tor Inaba N16961) OX=243277 GN=capV PE=1 SV=1	AT2G39220-PATATIN-like protein 6 PATATIN-like protein 6	544.580659179954	-0.872530847711771	0.184985609251029	-4.71674986635165	2.39642012780137e-06	1.38836357073517e-05
Potra2n10c20443	GO:0004675|GO:0005524|GO:0005886|GO:0006468|GO:0007178|GO:0009069|GO:0016021	sp|Q55BA0|Y9866_DICDI Probable serine/threonine-protein kinase DDB_G0271402 OS=Dictyostelium discoideum OX=44689 GN=DDB_G0271402 PE=3 SV=1	AT2G39180-CRINKLY4 related 2 CRINKLY4 related 2	71.7526236414654	-1.21645462419282	0.373201146352367	-3.25951470428838	0.00111602995220225	0.00346969500705899
Potra2n10c20444	GO:0009416|GO:0009522|GO:0009523|GO:0009535|GO:0009768|GO:0016021|GO:0016168|GO:0018298	sp|Q03965|LI181_CHLMO Chlorophyll a-b binding protein LI818, chloroplastic OS=Chlamydomonas moewusii OX=3054 GN=LI818 PE=2 SV=1	AT3G54890-chlorophyll a-b binding protein 6 chlorophyll a-b binding protein 6	90600.7563707929	-1.37855187996162	0.226966951624491	-6.07380004046749	1.24918262886713e-09	1.38259659225244e-08
Potra2n10c20448	GO:0004839|GO:0005524|GO:0005634|GO:0016746|GO:0031145|GO:0031396|GO:0061631	sp|Q55EY8|UBE2W_DICDI Probable ubiquitin-conjugating enzyme E2 W OS=Dictyostelium discoideum OX=44689 GN=ube2w PE=3 SV=1	AT1G50490-ubiquitin-conjugating enzyme 20 ubiquitin-conjugating enzyme 20	296.177798311411	0.987215421404173	0.295562653445096	3.34012233919655	0.000837414913488233	0.00269075036918998
Potra2n10c20449	GO:0005516|GO:0006952|GO:0009607|GO:0016021	sp|P81785|MLOL_LINUS MLO-like protein (Fragment) OS=Linum usitatissimum OX=4006 PE=2 SV=1	AT2G39200-Seven transmembrane MLO family protein Seven transmembrane MLO family protein	437.531601406885	1.54786148697858	0.491222203334355	3.15104137490506	0.00162689442043322	0.00485362051604632
Potra2n10c20450	GO:0005886|GO:0009817|GO:0016021	sp|P81785|MLOL_LINUS MLO-like protein (Fragment) OS=Linum usitatissimum OX=4006 PE=2 SV=1	AT1G61560-Seven transmembrane MLO family protein Seven transmembrane MLO family protein	655.598948082069	2.07657812032578	0.611805636832603	3.39417945064464	0.000688345711815843	0.00226053143327266
Potra2n10c20451	GO:0005886|GO:0009506|GO:0016021|GO:0035265	sp|Q1PDI1|TET15_ARATH Tetraspanin-15 OS=Arabidopsis thaliana OX=3702 GN=TET15 PE=2 SV=1	AT3G12090-tetraspanin6 tetraspanin6	423.325254874475	-0.593777394124362	0.15485687078012	-3.83436260291907	0.000125890317029815	0.000492283049269364
Potra2n10c20461	GO:0003746|GO:0003924|GO:0005525|GO:0005739|GO:0005794|GO:0005829|GO:0005840|GO:0005886|GO:0006448|GO:0009506|GO:0016021	sp|B3CRQ1|LEPA_ORITI Elongation factor 4 OS=Orientia tsutsugamushi (strain Ikeda) OX=334380 GN=lepA PE=3 SV=1	AT1G07920-GTP binding Elongation factor Tu family protein GTP binding Elongation factor Tu family protein	1732.93289458183	1.59150323262474	0.202884497683467	7.84438067371587	4.35095391961658e-15	1.25776917913127e-13
Potra2n10c20466	GO:0005515	sp|Q9SD11|IQD20_ARATH Protein IQ-DOMAIN 20 OS=Arabidopsis thaliana OX=3702 GN=IQD20 PE=1 SV=1	AT5G03040-IQ-domain 2 IQ-domain 2	2500.38148062958	-0.586955792856249	0.17643997712174	-3.32665987851077	0.00087893582790321	0.00280671804346418
Potra2n10c20471	#N/A	sp|Q9FN11|LBD37_ARATH LOB domain-containing protein 37 OS=Arabidopsis thaliana OX=3702 GN=LBD37 PE=2 SV=1	AT1G07900-LOB domain-containing protein 1 LOB domain-containing protein 1	240.000857531129	5.58723493518557	0.834178647311435	6.69788774046576	2.11453599252098e-11	3.25438569216715e-10
Potra2n10c20487	#N/A	None available	0	31.3104202230868	5.99862880930567	1.19031157939419	5.03954503438391	4.66639819375877e-07	3.14239902886989e-06
Potra2n10c20489	GO:0003735|GO:0006412|GO:0015934|GO:0042254	sp|B8GV67|RL10_THISH 50S ribosomal protein L10 OS=Thioalkalivibrio sulfidiphilus (strain HL-EbGR7) OX=396588 GN=rplJ PE=3 SV=1	AT5G13510-Ribosomal protein L10 family protein Ribosomal protein L10 family protein	2664.99980164821	-0.890086713980167	0.155529726443778	-5.72293627933515	1.04698541893428e-08	9.69537182465165e-08
Potra2n10c20500	GO:0003677|GO:0005634	None available	0	513.331726635071	-0.664760596204813	0.145908894519816	-4.55599775731652	5.21374924695492e-06	2.79040367735931e-05
Potra2n10c20509	#N/A	None available	AT5G13590-hypothetical protein hypothetical protein	2042.57189574503	0.621540972108895	0.13955064870221	4.45387375758615	8.43346992206765e-06	4.31393094733007e-05
Potra2n10c20511	GO:0009535	None available	AT3G12345-FKBP-type peptidyl-prolyl cis-trans isomerase FKBP-type peptidyl-prolyl cis-trans isomerase	1844.24592119421	-1.21765510600784	0.194248900002139	-6.26853025162269	3.64471821552914e-10	4.46719437629987e-09
Potra2n10c20512	GO:0005524|GO:0005886|GO:0016021|GO:0016887|GO:0042626|GO:0055085	sp|P33916|YEJF_ECOLI Uncharacterized ABC transporter ATP-binding protein YejF OS=Escherichia coli (strain K12) OX=83333 GN=yejF PE=1 SV=1	AT5G13580-ABC-2 type transporter family protein ABC-2 type transporter family protein	154.80504038218	4.57696389356514	1.0610234283249	4.31372557040616	1.60526191164576e-05	7.69195293322953e-05
Potra2n10c20515	GO:0009813|GO:0016301|GO:0016310|GO:0045430	sp|O64483|SIRK_ARATH Senescence-induced receptor-like serine/threonine-protein kinase OS=Arabidopsis thaliana OX=3702 GN=SIRK PE=1 SV=1	AT3G46240-ER protein carbohydrate-binding protein ER protein carbohydrate-binding protein	3981.47697717773	0.575749116621277	0.191475441530788	3.00690841613074	0.00263919262165185	0.00740839802781402
Potra2n10c20518	GO:0000502|GO:0005515|GO:0005634|GO:0005886|GO:0009651|GO:0016021|GO:0034613	sp|Q1RJR4|Y319_RICBR Putative ankyrin repeat protein RBE_0319 OS=Rickettsia bellii (strain RML369-C) OX=336407 GN=RBE_0319 PE=4 SV=1	AT3G12360-Ankyrin repeat family protein Ankyrin repeat family protein	3524.85011043654	0.642702526598553	0.144767923649652	4.43953681448064	9.01526929650532e-06	4.57162069115342e-05
Potra2n10c20521	GO:0000145|GO:0006887|GO:0015031	sp|Q9FNR3|E70E2_ARATH Exocyst complex component EXO70E2 OS=Arabidopsis thaliana OX=3702 GN=EXO70E2 PE=1 SV=1	AT2G39380-exocyst subunit exo70 family protein H2 exocyst subunit exo70 family protein H2	74.3842857025694	4.52483417693928	0.777161181942923	5.82225963168551	5.80572644979128e-09	5.63142649456575e-08
Potra2n10c20523	GO:0003846|GO:0016020|GO:0016787|GO:0042967|GO:0046486	sp|P07000|PLDB_ECOLI Lysophospholipase L2 OS=Escherichia coli (strain K12) OX=83333 GN=pldB PE=1 SV=4	AT2G39420-alpha/beta-Hydrolases superfamily protein alpha/beta-Hydrolases superfamily protein	496.493443215931	1.6663731464433	0.249049784757405	6.69092385711753	2.21766038723401e-11	3.40713277675044e-10
Potra2n10c20525	#N/A	sp|Q66GI2|DIR22_ARATH Dirigent protein 22 OS=Arabidopsis thaliana OX=3702 GN=DIR22 PE=2 SV=1	AT2G39430-Disease resistance-responsive (dirigent-like protein) family protein Disease resistance-responsive (dirigent-like protein) family protein	9.47789448401553	-2.54343059726799	0.856339714754461	-2.97011869640692	0.00297684704249201	0.00824733033083852
Potra2n10c20531	GO:0005887|GO:0008271|GO:0015293|GO:0015301|GO:1902358	sp|Q14SY0|BICA_SYNP2 Bicarbonate transporter BicA OS=Synechococcus sp. (strain ATCC 27264 / PCC 7002 / PR-6) OX=32049 GN=bicA PE=1 SV=1	AT5G13550-sulfate transporter 4.1 sulfate transporter 4.1	762.921694607344	0.651251248359394	0.205417548444325	3.17037786348572	0.00152240819588795	0.00458234612129124
Potra2n10c20532	GO:0000139|GO:0005886|GO:0006876|GO:0006879|GO:0006882|GO:0010042|GO:0010486|GO:0015086|GO:0015093|GO:0015341|GO:0015684|GO:0016021|GO:0030026|GO:0031902|GO:0034755|GO:0046688|GO:0070574|GO:0071421|GO:0071577|GO:1902600	sp|Q8L725|MTPC1_ARATH Metal tolerance protein C1 OS=Arabidopsis thaliana OX=3702 GN=MTPC1 PE=2 SV=1	AT2G39450-Cation efflux family protein Cation efflux family protein	900.211741842908	1.01686021931768	0.288003624679604	3.53072021384768	0.000414429872378048	0.00144227608333165
Potra2n10c20536	#N/A	None available	AT3G09110-hypothetical protein (DUF674) hypothetical protein (DUF674)	7.27366147081127	-3.47951033956798	1.14940529513999	-3.02722664866808	0.00246808825766171	0.00699287252283648
Potra2n10c20545	GO:0000027|GO:0003735|GO:0003935|GO:0005840|GO:0006412|GO:0008686|GO:0009231|GO:0019843	sp|Q97BX5|RL23_THEVO 50S ribosomal protein L23 OS=Thermoplasma volcanium (strain ATCC 51530 / DSM 4299 / JCM 9571 / NBRC 15438 / GSS1) OX=273116 GN=rpl23 PE=3 SV=1	AT3G55280-ribosomal protein L23AB ribosomal protein L23AB	3472.48800814909	0.578808704613719	0.160786232321751	3.59986484076236	0.000318382628959508	0.00113845648038634
Potra2n10c20546	GO:0005509|GO:0009654|GO:0015979|GO:0019898	sp|P82537|TL1X_SPIOL Thylakoid lumenal 17 kDa protein (Fragment) OS=Spinacia oleracea OX=3562 PE=1 SV=1	AT3G55330-PsbP-like protein 1 PsbP-like protein 1	4951.75735031618	-1.05851785083688	0.147382327036503	-7.18212198247289	6.8637637512561e-13	1.37296105871104e-11
Potra2n10c20548	GO:0005509|GO:0009535|GO:0009654|GO:0015979|GO:0019898	sp|P82538|PPL1_ARATH PsbP-like protein 1, chloroplastic OS=Arabidopsis thaliana OX=3702 GN=PPL1 PE=1 SV=1	AT2G39470-PsbP-like protein 2 PsbP-like protein 2	2769.42146881727	-0.921633126981093	0.179681743794888	-5.12925301990148	2.90894143388544e-07	2.04183524927997e-06
Potra2n10c20549	GO:0005774|GO:0006833|GO:0015204|GO:0015250|GO:0016021|GO:0071918	sp|P47862|AQP3_RAT Aquaporin-3 OS=Rattus norvegicus OX=10116 GN=Aqp3 PE=2 SV=1	AT4G01470-tonoplast intrinsic protein 1;3 tonoplast intrinsic protein 1;3	10405.227034104	2.43701281087324	0.613828349269799	3.97018615020351	7.18165002396718e-05	0.000297590039863607
Potra2n10c20555	GO:0003676|GO:0010200	sp|Q75KE5|ZFP36_ORYSJ Zinc finger protein 36 OS=Oryza sativa subsp. japonica OX=39947 GN=ZFP36 PE=2 SV=1	AT2G37430-C2H2 and C2HC zinc fingers superfamily protein C2H2 and C2HC zinc fingers superfamily protein	111.992448136318	4.88443649083791	0.542763779911761	8.99919388805198	2.2738103720506e-19	1.19893473297484e-17
Potra2n10c20564	GO:0046983	sp|Q8S3D1|BH068_ARATH Transcription factor bHLH68 OS=Arabidopsis thaliana OX=3702 GN=BHLH68 PE=1 SV=2	AT1G27660-basic helix-loop-helix (bHLH) DNA-binding superfamily protein basic helix-loop-helix (bHLH) DNA-binding superfamily protein	29.5300151972958	3.55841428113651	0.720191515751751	4.94092779949255	7.77516981829873e-07	4.96330695132271e-06
Potra2n10c20567	GO:0005794|GO:0005886|GO:0006486|GO:0008378|GO:0016021|GO:0051539	sp|D8ST13|CSPLF_SELML CASP-like protein 2U7 OS=Selaginella moellendorffii OX=88036 GN=SELMODRAFT_425414 PE=3 SV=1	AT5G54980-Uncharacterized protein family (UPF0497) Uncharacterized protein family (UPF0497)	317.075665781797	1.01531294422442	0.223158238088397	4.54974440075223	5.37111176703194e-06	2.86996332845622e-05
Potra2n10c20585	GO:0005524|GO:0005634|GO:0005794|GO:0005829|GO:0005886|GO:0009615|GO:0016021|GO:0031072|GO:0034605|GO:0034620|GO:0042026|GO:0042623|GO:0044183|GO:0046686|GO:0051082|GO:0051085|GO:0051787	sp|P86237|HS71L_MESAU Heat shock 70 kDa protein 1-like (Fragments) OS=Mesocricetus auratus OX=10036 GN=HSPA1L PE=1 SV=1	AT3G12580-heat shock protein 70 heat shock protein 70	1834.58254528484	1.17516483870652	0.139178172584281	8.44360014854255	3.07710497644285e-17	1.2291635696809e-15
Potra2n10c20591	GO:0048037	None available	AT3G04020-hypothetical protein hypothetical protein	546.319258855062	0.546454904824686	0.176700764704886	3.09254408568825	0.00198448755002188	0.00576708881930963
Potra2n10c20592	GO:0002020|GO:0005524|GO:0005730|GO:0005794|GO:0005886|GO:0009507|GO:0009615|GO:0010187|GO:0016021|GO:0031072|GO:0034605|GO:0034620|GO:0042026|GO:0042623|GO:0042742|GO:0044183|GO:0046686|GO:0051082|GO:0051085|GO:0051787|GO:0090332	sp|P86237|HS71L_MESAU Heat shock 70 kDa protein 1-like (Fragments) OS=Mesocricetus auratus OX=10036 GN=HSPA1L PE=1 SV=1	AT5G02500-heat shock cognate protein 70-1 heat shock cognate protein 70-1	14780.5842090815	0.643914695886754	0.178934152251782	3.59861260571815	0.000319919325492641	0.00114286627334525
Potra2n10c20597	GO:0005886|GO:0016021|GO:0051539	sp|Q5W6M3|CSPLG_ORYSJ CASP-like protein 4B4 OS=Oryza sativa subsp. japonica OX=39947 GN=Os05g0344400 PE=3 SV=1	AT2G39518-Uncharacterized protein family (UPF0497) Uncharacterized protein family (UPF0497)	1239.47267917519	3.34198735725563	0.24907638908056	13.4175196998489	4.77426094090437e-41	1.9666971163438e-38
Potra2n10c20605	GO:0004318|GO:0005524|GO:0005835|GO:0005856|GO:0016021|GO:0016631|GO:0042761|GO:0042967|GO:0055114|GO:0102758	sp|O18765|S5A2_PIG 3-oxo-5-alpha-steroid 4-dehydrogenase 2 OS=Sus scrofa OX=9823 GN=SRD5A2 PE=2 SV=2	AT3G55360-3-oxo-5-alpha-steroid 4-dehydrogenase family protein 3-oxo-5-alpha-steroid 4-dehydrogenase family protein	1290.74504391373	-1.58387335589086	0.372160513624847	-4.25588770948299	2.08221197572916e-05	9.71772641673281e-05
Potra2n10c20607	GO:0005524|GO:0016021	None available	AT4G26055-transmembrane protein transmembrane protein	142.025965680182	-1.01977582573148	0.316383538759844	-3.22322656143485	0.00126755253745939	0.00389076203255086
Potra2n10c20610	#N/A	None available	AT3G55420-hypothetical protein hypothetical protein	114.680976335794	-1.73446388487206	0.41385899548279	-4.19095369148303	2.77784357718622e-05	0.000126202081800685
Potra2n10c20615	GO:0004674|GO:0004715|GO:0005524|GO:0009069|GO:0018108	sp|O09110|MP2K3_MOUSE Dual specificity mitogen-activated protein kinase kinase 3 OS=Mus musculus OX=10090 GN=Map2k3 PE=1 SV=2	AT1G07570-Protein kinase superfamily protein Protein kinase superfamily protein	1151.3981071613	1.09871856649192	0.176768172025048	6.21559047596098	5.11320006390328e-10	6.10250821569697e-09
Potra2n10c20628	GO:0005515|GO:0010997|GO:0097027|GO:1904668	sp|Q26544|WSL17_SCHMA WD repeat-containing protein SL1-17 OS=Schistosoma mansoni OX=6183 PE=2 SV=1	AT5G13840-FIZZY-related 3 FIZZY-related 3	159.89367389755	-1.77501032031426	0.326474239301666	-5.43690774534322	5.42131896017024e-08	4.41270926415338e-07
Potra2n10c20635	GO:0005789|GO:0006511|GO:0009414|GO:0009651|GO:0009789|GO:0016021|GO:0016567|GO:0016874|GO:0061630	sp|P0CH30|RING1_GOSHI E3 ubiquitin-protein ligase RING1 OS=Gossypium hirsutum OX=3635 GN=RING1 PE=1 SV=1	AT3G55530-RING/U-box superfamily protein RING/U-box superfamily protein	669.863672751323	0.678527079739036	0.133310753570314	5.08981504917493	3.58412918873477e-07	2.47361209245559e-06
Potra2n10c20638	GO:0004366|GO:0010143|GO:0016021|GO:0016311|GO:0016791|GO:0042967|GO:0046486|GO:0090447|GO:0102420	sp|Q9SYJ2|GPAT3_ARATH Probable glycerol-3-phosphate acyltransferase 3 OS=Arabidopsis thaliana OX=3702 GN=GPAT3 PE=2 SV=1	AT3G11430-glycerol-3-phosphate acyltransferase 5 glycerol-3-phosphate acyltransferase 5	164.423252229405	6.86078707574765	1.43794808213243	4.7712342058785	1.83100484408749e-06	1.08795608991486e-05
Potra2n10c20642	GO:0003677|GO:0046983	None available	AT4G15020-hAT transposon superfamily hAT transposon superfamily	434.413848876906	-0.758493477469828	0.143761770753419	-5.27604434401965	1.32002159107736e-07	9.94095357307768e-07
Potra2n10c20644	GO:0005524|GO:0009570|GO:0009579|GO:0043085|GO:0046863	sp|Q5UT56|PAN2_HALVD Proteasome-activating nucleotidase 2 OS=Haloferax volcanii (strain ATCC 29605 / DSM 3757 / JCM 8879 / NBRC 14742 / NCIMB 2012 / VKM B-1768 / DS2) OX=309800 GN=pan2 PE=2 SV=1	AT2G39730-rubisco activase rubisco activase	45807.7673199253	-1.11943310031279	0.223840388524797	-5.00103268981227	5.70240418029137e-07	3.76127555189396e-06
Potra2n10c20649	GO:0003680|GO:0003700|GO:0005634|GO:0005667|GO:0006355|GO:0045449	sp|Q8LPN5|AHL12_ARATH AT-hook motif nuclear-localized protein 12 OS=Arabidopsis thaliana OX=3702 GN=AHL12 PE=1 SV=1	AT3G55560-AT-hook protein of GA feedback 2 AT-hook protein of GA feedback 2	61.6462638832907	2.27158683025322	0.577903179312137	3.93073945873948	8.46850026806369e-05	0.000344512796076821
Potra2n10c20651	#N/A	None available	AT3G11420-beta-1,3-N-acetylglucosaminyltransferase lunatic protein, putative (DUF604) beta-1,3-N-acetylglucosaminyltransferase lunatic protein, putative (DUF604)	733.773297534858	0.609166621775892	0.20041882583316	3.03946807014525	0.0023699632322444	0.00674384356771629
Potra2n10c20653	GO:0004724|GO:0005634|GO:0005829|GO:0005963|GO:0006470|GO:0046872	sp|Q5JR12|PPM1J_HUMAN Protein phosphatase 1J OS=Homo sapiens OX=9606 GN=PPM1J PE=1 SV=1	AT3G11410-protein phosphatase 2CA protein phosphatase 2CA	758.174746919396	0.921678583516818	0.278619350827723	3.30802071277064	0.000939578601511132	0.00297865111590991
Potra2n10c20668	#N/A	None available	0	1976.01112292371	2.69318143609164	0.223668672573324	12.0409416531443	2.16470457015694e-33	4.91985097307048e-31
Potra2n10c20671	GO:0004326|GO:0005524|GO:0005739|GO:0005829|GO:0006536|GO:0006730|GO:0046656|GO:0046872|GO:0046901	sp|I6Y0R5|FOLC_MYCTU Dihydrofolate synthase/folylpolyglutamate synthase OS=Mycobacterium tuberculosis (strain ATCC 25618 / H37Rv) OX=83332 GN=folC PE=1 SV=1	AT5G05980-DHFS-FPGS homolog B DHFS-FPGS homolog B	621.536805322921	1.73261550374364	0.239919639394611	7.22164933273302	5.13607776382187e-13	1.0456181788834e-11
Potra2n10c20672	GO:0000919|GO:0005515|GO:0005828|GO:0009553|GO:0009555|GO:0032467|GO:0060236|GO:2000694	sp|O42611|HIRA_TAKRU Protein HIRA OS=Takifugu rubripes OX=31033 GN=hira PE=2 SV=1	AT5G05970-Transducin/WD40 repeat-like superfamily protein Transducin/WD40 repeat-like superfamily protein	151.502291219776	-2.06556663931637	0.31495056314323	-6.55838369902203	5.43941041299379e-11	7.76839740672634e-10
Potra2n10c20683	#N/A	None available	AT5G59080-hypothetical protein hypothetical protein	341.070806105422	1.46464540216147	0.477984752540732	3.06420946353651	0.0021824604441761	0.00628085521185648
Potra2n10c20690	GO:0000302|GO:0006457|GO:0009408|GO:0009651|GO:0043621|GO:0051082|GO:0051259	sp|P11890|HS23C_OXYRB Small heat shock protein, chloroplastic OS=Oxybasis rubra OX=3560 GN=HSP23 PE=2 SV=1	AT5G59720-heat shock protein 18.2 heat shock protein 18.2	75.3139054886502	1.06620504157499	0.327364511880496	3.25693532096787	0.0011262209200504	0.00349849043669244
Potra2n10c20696	GO:0043231|GO:0080043|GO:0080044	sp|P09875|UD2B1_RAT UDP-glucuronosyltransferase 2B1 OS=Rattus norvegicus OX=10116 GN=Ugt2b1 PE=2 SV=1	AT3G11340-UDP-Glycosyltransferase superfamily protein UDP-Glycosyltransferase superfamily protein	459.746424557007	1.42953653416545	0.175885688920935	8.12764553464079	4.37708953602175e-16	1.47945626317535e-14
Potra2n10c20697	#N/A	None available	AT5G05840-replication factor C subunit, putative (DUF620) replication factor C subunit, putative (DUF620)	270.817597832219	4.92950925637857	0.524189841254342	9.40405339520253	5.25006369186806e-21	3.36770508935303e-19
Potra2n10c20703	GO:0016021|GO:0030246	sp|Q9LFH9|LRK81_ARATH L-type lectin-domain containing receptor kinase VIII.1 OS=Arabidopsis thaliana OX=3702 GN=LECRK81 PE=2 SV=1	AT5G01090-Concanavalin A-like lectin family protein Concanavalin A-like lectin family protein	683.294828890357	-1.47633772009042	0.163074613399847	-9.05314254200035	1.38911783923003e-19	7.47402096193073e-18
Potra2n10c20704	GO:0003333|GO:0005886|GO:0015171|GO:0016021|GO:0030246	sp|Q42400|AAP1_ARATH Amino acid permease 1 OS=Arabidopsis thaliana OX=3702 GN=AAP1 PE=1 SV=1	AT2G39890-proline transporter 1 proline transporter 1	254.116718877114	1.73660460131234	0.369326541201409	4.70208449049779	2.57518890742841e-06	1.4813938545809e-05
Potra2n10c20707	GO:0005783|GO:0005794|GO:0008643|GO:0015165|GO:0015297|GO:0015781|GO:0016021|GO:0090481	sp|Q9SZ96|URGT5_ARATH UDP-rhamnose/UDP-galactose transporter 5 OS=Arabidopsis thaliana OX=3702 GN=URGT5 PE=1 SV=1	AT3G11320-Nucleotide-sugar transporter family protein Nucleotide-sugar transporter family protein	1250.14199790139	0.893755893708818	0.190363336876711	4.69500014221572	2.66606538661586e-06	1.52601276276032e-05
Potra2n10c20715	GO:0003677|GO:0005634	sp|Q6R0H0|RVE3_ARATH Protein REVEILLE 3 OS=Arabidopsis thaliana OX=3702 GN=RVE3 PE=2 SV=1	AT2G38090-Duplicated homeodomain-like superfamily protein Duplicated homeodomain-like superfamily protein	125.073303106712	-1.36145504260956	0.382483981919113	-3.55950865126026	0.000371549294277731	0.00130773150188949
Potra2n10c20716	GO:0004842|GO:0016567|GO:0019005|GO:0031146	sp|Q9C5D2|FBL4_ARATH F-box/LRR-repeat protein 4 OS=Arabidopsis thaliana OX=3702 GN=FBL4 PE=2 SV=1	AT2G39940-RNI-like superfamily protein RNI-like superfamily protein	2315.93118670829	0.804262945300585	0.190946664776875	4.21197692162041	2.53145412763472e-05	0.000116024960703141
Potra2n10c20717	#N/A	None available	AT2G39950-flocculation protein flocculation protein	2836.78873663104	-0.751396156701195	0.185325382165998	-4.05446975432735	5.0248151112123e-05	0.00021523026091308
Potra2n10c20721	GO:0042967|GO:0047172|GO:0047672	sp|Q5SMQ0|PHT2_ORYSJ Putrescine hydroxycinnamoyltransferase 2 OS=Oryza sativa subsp. japonica OX=39947 GN=PHT2 PE=2 SV=1	AT2G39980-HXXXD-type acyl-transferase family protein HXXXD-type acyl-transferase family protein	39.923471743441	2.14730303045478	0.475934763307777	4.51175916533369	6.42921642733427e-06	3.37581879884964e-05
Potra2n10c20725	GO:0003677|GO:0005634	sp|Q8GY25|WOX12_ARATH WUSCHEL-related homeobox 12 OS=Arabidopsis thaliana OX=3702 GN=WOX12 PE=2 SV=1	AT3G11260-WUSCHEL related homeobox 5 WUSCHEL related homeobox 5	35.6872952359885	7.71385064597222	1.13715712655941	6.78345187820379	1.17337889858301e-11	1.88742899830644e-10
Potra2n10c20727	GO:0005773|GO:0005886|GO:0006833|GO:0009409|GO:0009414|GO:0009506|GO:0009651|GO:0015250|GO:0016021|GO:0055085	sp|Q9ATM3|SIP11_MAIZE Aquaporin SIP1-1 OS=Zea mays OX=4577 GN=SIP1-1 PE=2 SV=1	AT4G00430-plasma membrane intrinsic protein 1;4 plasma membrane intrinsic protein 1;4	2235.05208248293	2.77354962739781	0.377018211544404	7.35654019479945	1.88738068705035e-13	4.16923852696229e-12
Potra2n10c20733	GO:0006952|GO:0019441|GO:0020037|GO:0046872	sp|Q9LY61|HSPR1_ARATH Nematode resistance protein-like HSPRO1 OS=Arabidopsis thaliana OX=3702 GN=HSPRO1 PE=1 SV=1	AT2G40000-ortholog of sugar beet HS1 PRO-1 2 ortholog of sugar beet HS1 PRO-1 2	849.168965849354	2.71336831583246	0.378051693461664	7.1772415327313	7.11319599931407e-13	1.41854991925807e-11
Potra2n10c20736	GO:0003333|GO:0005886|GO:0009734|GO:0010328|GO:0015171|GO:0015293|GO:0016021|GO:0060919	sp|Q8L4X4|GAT2_ARATH Probable GABA transporter 2 OS=Arabidopsis thaliana OX=3702 GN=At5g41800 PE=1 SV=1	AT2G38120-Transmembrane amino acid transporter family protein Transmembrane amino acid transporter family protein	70.9737011426455	-0.988318582246902	0.329480956073887	-2.99962278252364	0.00270314149710518	0.00756856652821589
Potra2n10c20740	GO:0000162|GO:0004049|GO:0005950|GO:0006571|GO:0009094	sp|P23300|AMOA_AERHY Putative isochorismate synthase OS=Aeromonas hydrophila OX=644 GN=amoA PE=3 SV=1	AT5G05730-anthranilate synthase alpha subunit 1 anthranilate synthase alpha subunit 1	95.3018847080583	-2.15337596186879	0.459013862144191	-4.69130921626141	2.71462334394639e-06	1.55144872837205e-05
Potra2n10c20742	GO:0003743|GO:0005840|GO:0005875|GO:0006446	None available	AT2G40070-flocculation FLO11-like protein flocculation FLO11-like protein	1332.54170648681	-0.832517131749413	0.107599180247824	-7.73720701061057	1.01624521189532e-14	2.77640298097495e-13
Potra2n10c20744	#N/A	sp|O44440|YPL2_CAEEL Protein yippee-like B0546.4 OS=Caenorhabditis elegans OX=6239 GN=B0546.4 PE=3 SV=1	AT2G40110-Yippee family putative zinc-binding protein Yippee family putative zinc-binding protein	549.989527426948	1.0262900268185	0.177826249316979	5.77130783987419	7.86586242073883e-09	7.44616146715829e-08
Potra2n10c20748	#N/A	None available	AT2G40095-Alpha/beta hydrolase related protein Alpha/beta hydrolase related protein	336.019423650482	2.36797669180268	0.387690955441007	6.10789769162672	1.00952027830962e-09	1.13885291473491e-08
Potra2n10c20749	GO:0000993|GO:0002098|GO:0005737|GO:0006357|GO:0006979|GO:0008023|GO:0008284|GO:0009737|GO:0010928|GO:0031538|GO:0033588|GO:0043609|GO:0071329|GO:2000024	sp|Q9C778|ELP4_ARATH Elongator complex protein 4 OS=Arabidopsis thaliana OX=3702 GN=ELP4 PE=1 SV=1	AT3G11220-Paxneb protein-like protein Paxneb protein-like protein	361.036271430122	-0.511004278713072	0.170594083115624	-2.99543963882222	0.00274049535193283	0.00766095000088613
Potra2n10c20751	GO:0016787	sp|P41734|IAH1_YEAST Isoamyl acetate-hydrolyzing esterase OS=Saccharomyces cerevisiae (strain ATCC 204508 / S288c) OX=559292 GN=IAH1 PE=1 SV=1	AT3G11210-SGNH hydrolase-type esterase superfamily protein SGNH hydrolase-type esterase superfamily protein	1157.13977809224	-0.88044379091469	0.174575911651997	-5.04332918890772	4.57501173832582e-07	3.08637690555839e-06
Potra2n10c20752	GO:0003723|GO:0004523|GO:0005634|GO:0006260|GO:0009793|GO:0051252|GO:0090502	sp|P0CQ32|PSF3_CRYNJ DNA replication complex GINS protein PSF3 OS=Cryptococcus neoformans var. neoformans serotype D (strain JEC21 / ATCC MYA-565) OX=214684 GN=PSF3 PE=3 SV=1	AT1G19080-GINS complex protein GINS complex protein	42.4549307639363	-1.97953040804043	0.401246454357051	-4.93345271103363	8.07886085750436e-07	5.1397463235339e-06
Potra2n10c20758	GO:0004721|GO:0006470	sp|Q07949|PSR2_YEAST Probable phosphatase PSR2 OS=Saccharomyces cerevisiae (strain ATCC 204508 / S288c) OX=559292 GN=PSR2 PE=1 SV=1	AT3G55960-Haloacid dehalogenase-like hydrolase (HAD) superfamily protein Haloacid dehalogenase-like hydrolase (HAD) superfamily protein	1017.03737909516	0.841390687795984	0.131166376360404	6.4146827193282	1.41116446461062e-10	1.8639248469436e-09
Potra2n10c20763	GO:0046872|GO:0051213|GO:0055114	sp|A0A4P8GG75|EUPC_PHOSX 2-oxoglutarate-dependent dioxygenase eupC OS=Phoma sp. OX=1707701 GN=eupC PE=1 SV=1	AT5G05600-2-oxoglutarate (2OG) and Fe(II)-dependent oxygenase superfamily protein 2-oxoglutarate (2OG) and Fe(II)-dependent oxygenase superfamily protein	250.565011721855	4.11745002591224	0.374463130187778	10.9956086300072	4.01197672155147e-28	5.26227633268572e-26
Potra2n10c20764	GO:0046872	None available	0	1931.62520903679	0.924214344304883	0.230708418978429	4.00598447337674	6.17597060845001e-05	0.000259533764191431
Potra2n10c20765	GO:0006636|GO:0016021|GO:0016717|GO:0031969|GO:0055114	sp|O34653|DES_BACSU Fatty acid desaturase OS=Bacillus subtilis (strain 168) OX=224308 GN=des PE=2 SV=1	AT5G05580-fatty acid desaturase 8 fatty acid desaturase 8	3938.05020231675	-0.973107751293635	0.146117067862192	-6.65978154045223	2.74234900472319e-11	4.143225739858e-10
Potra2n10c20767	GO:0000139|GO:0009414|GO:0009651|GO:0016021|GO:0045492|GO:0045893|GO:0050826|GO:1990538	sp|Q93ZA5|TBL46_ARATH Putative truncated protein trichome birefringence-like 46 OS=Arabidopsis thaliana OX=3702 GN=TBL46 PE=5 SV=1	AT3G55990-trichome birefringence-like protein (DUF828) trichome birefringence-like protein (DUF828)	57.17117399388	-1.98239063592896	0.466377768882818	-4.25061134598605	2.13187820909122e-05	9.92597398903275e-05
Potra2n10c20774	GO:0046983	sp|A0A3Q7ELQ2|MTB1_SOLLC Transcription factor MTB1 OS=Solanum lycopersicum OX=4081 GN=MTB1 PE=1 SV=1	AT2G40200-basic helix-loop-helix (bHLH) DNA-binding superfamily protein basic helix-loop-helix (bHLH) DNA-binding superfamily protein	110.067629967678	2.63461582610991	0.285117980713193	9.24044081513096	2.45483787534478e-20	1.4414108183873e-18
Potra2n10c20780	GO:0016102|GO:0042967|GO:0050638	sp|Q69UD7|AT8_ORYSJ Acyl transferase 8 OS=Oryza sativa subsp. japonica OX=39947 GN=AT8 PE=3 SV=1	AT2G40230-HXXXD-type acyl-transferase family protein HXXXD-type acyl-transferase family protein	90.6351351846759	0.997874014568423	0.314991979562343	3.16793467552695	0.00153526012817196	0.00461681282298685
Potra2n10c20785	GO:0003983|GO:0005982|GO:0005985|GO:0006012|GO:0009117|GO:0009226	sp|F4IY62|UGPA3_ARATH UTP--glucose-1-phosphate uridylyltransferase 3, chloroplastic OS=Arabidopsis thaliana OX=3702 GN=UGP3 PE=1 SV=1	AT3G56040-UDP-glucose pyrophosphorylase 3 UDP-glucose pyrophosphorylase 3	4699.56539429617	-1.33463385148082	0.19370774140867	-6.88993553781163	5.58176754640239e-12	9.51245763370087e-11
Potra2n10c20790	GO:0004672|GO:0005524|GO:0006468|GO:0016021	sp|Q552C1|Y9957_DICDI Probable serine/threonine-protein kinase DDB_G0276181 OS=Dictyostelium discoideum OX=44689 GN=DDB_G0276181 PE=3 SV=1	AT4G18640-Leucine-rich repeat protein kinase family protein Leucine-rich repeat protein kinase family protein	11004.1825775926	-0.637749194219654	0.166159624834299	-3.83817184743672	0.000123953724524418	0.000485646603263747
Potra2n10c20791	GO:0005515	sp|Q5UR04|YR911_MIMIV Putative ankyrin repeat protein R911 OS=Acanthamoeba polyphaga mimivirus OX=212035 GN=MIMI_R911 PE=4 SV=1	AT2G26650-K+ transporter 1 K+ transporter 1	1891.64071911874	-1.01576360548696	0.167691238098345	-6.05734453991718	1.38386974937428e-09	1.51891515705677e-08
Potra2n10c20792	GO:0005773|GO:0016787	sp|P81898|PNAA_PRUDU Peptide-N4-(N-acetyl-beta-glucosaminyl)asparagine amidase A OS=Prunus dulcis OX=3755 PE=1 SV=2	AT5G05480-Peptide-N4-(N-acetyl-beta-glucosaminyl)asparagine amidase A protein Peptide-N4-(N-acetyl-beta-glucosaminyl)asparagine amidase A protein	1072.92534321524	0.910395871440977	0.173281468101627	5.25385594555931	1.4894739615298e-07	1.10834015020524e-06
Potra2n10c20793	GO:0005768|GO:0005802|GO:0008168|GO:0016021|GO:0032259	sp|Q8GYW9|PMT4_ARATH Probable methyltransferase PMT4 OS=Arabidopsis thaliana OX=3702 GN=At1g13860 PE=2 SV=2	AT2G40280-S-adenosyl-L-methionine-dependent methyltransferases superfamily protein S-adenosyl-L-methionine-dependent methyltransferases superfamily protein	1305.77302779757	-0.748190935197199	0.134030135766704	-5.5822590264291	2.37414430262436e-08	2.06301715208928e-07
Potra2n10c20798	GO:0005737|GO:0006517|GO:0016020|GO:0033925	sp|A1L251|ENASE_DANRE Cytosolic endo-beta-N-acetylglucosaminidase OS=Danio rerio OX=7955 GN=engase PE=2 SV=1	AT5G05460-Glycosyl hydrolase family 85 Glycosyl hydrolase family 85	875.731355014681	0.507460154401834	0.140700571099529	3.60666733927373	0.000310154869421626	0.0011131123029447
Potra2n10c20799	GO:0004672|GO:0005524|GO:0005737|GO:0006468|GO:0006517|GO:0016021|GO:0033925	sp|A1L251|ENASE_DANRE Cytosolic endo-beta-N-acetylglucosaminidase OS=Danio rerio OX=7955 GN=engase PE=2 SV=1	AT5G05460-Glycosyl hydrolase family 85 Glycosyl hydrolase family 85	2031.03579785184	1.02427772643677	0.175618365771509	5.83240666166669	5.46335675901416e-09	5.3267728400388e-08
Potra2n10c20803	GO:0004864|GO:0005634|GO:0005737|GO:0009738|GO:0010427|GO:0032515|GO:0038023|GO:0080163	sp|Q9SN51|PYL13_ARATH Abscisic acid receptor PYL13 OS=Arabidopsis thaliana OX=3702 GN=PYL13 PE=2 SV=1	AT2G38310-PYR1-like 4 PYR1-like 4	301.049631610403	-1.89336872001018	0.334395763088395	-5.66205953844483	1.49566907973658e-08	1.34487788602235e-07
Potra2n10c20806	GO:0004322|GO:0005507|GO:0005886|GO:0006826|GO:0015994|GO:0016787|GO:0046274|GO:0048046|GO:0052716|GO:0055072|GO:0055114	sp|I6WZK7|MMCO_MYCTU Multicopper oxidase MmcO OS=Mycobacterium tuberculosis (strain ATCC 25618 / H37Rv) OX=83332 GN=mmcO PE=1 SV=1	AT2G40370-laccase 5 laccase 5	905.02350416139	5.30927939579513	0.893976184595395	5.9389494790603	2.86854239380038e-09	2.96341111560162e-08
Potra2n10c20809	#N/A	None available	AT2G40390-neuronal PAS domain protein neuronal PAS domain protein	157.504777739898	1.92499402702302	0.307795779265466	6.25412743351093	3.99744515609185e-10	4.85885864892603e-09
Potra2n10c20811	#N/A	sp|Q39096|ERD15_ARATH Protein EARLY RESPONSIVE TO DEHYDRATION 15 OS=Arabidopsis thaliana OX=3702 GN=ERD15 PE=1 SV=1	AT4G14270-polyadenylate-binding protein interacting protein polyadenylate-binding protein interacting protein	1022.00239776112	1.11212160037712	0.199947743623673	5.5620612677194	2.66606652022478e-08	2.29549894641431e-07
Potra2n10c20820	GO:0003676|GO:0004518|GO:0004812|GO:0005524|GO:0005634|GO:0005737|GO:0006418|GO:0046872|GO:0090305	sp|A2Q8K8|LCL3_ASPNC Probable endonuclease lcl3 OS=Aspergillus niger (strain CBS 513.88 / FGSC A1513) OX=425011 GN=lcl3 PE=3 SV=1	AT2G40410-Ca(2+)-dependent nuclease family protein Ca(2+)-dependent nuclease family protein	357.854675137088	0.935356551999947	0.283953920976074	3.29404344474173	0.000987572332173845	0.00311030426059387
Potra2n10c20823	#N/A	sp|Q94AK6|SAG20_ARATH Senescence associated gene 20 OS=Arabidopsis thaliana OX=3702 GN=SAG20 PE=2 SV=1	AT3G10985-senescence associated gene 20 senescence associated gene 20	2899.24943316642	1.12613611484226	0.204921495461203	5.49545137911343	3.897123086075e-08	3.25756984912116e-07
Potra2n10c20825	GO:0003333|GO:0015171|GO:0016021	sp|P39981|AVT2_YEAST Vacuolar amino acid transporter 2 OS=Saccharomyces cerevisiae (strain ATCC 204508 / S288c) OX=559292 GN=AVT2 PE=2 SV=1	AT3G56200-Transmembrane amino acid transporter family protein Transmembrane amino acid transporter family protein	502.107248193308	0.779974186204238	0.263216576598027	2.96324113125816	0.00304417995321559	0.00841530463317352
Potra2n10c20828	GO:0003677|GO:0003723|GO:0004386|GO:0004525|GO:0005515|GO:0005524|GO:0005634|GO:0005737|GO:0016442|GO:0030422|GO:0051252|GO:0090502	sp|Q8PB52|RNC_XANCP Ribonuclease 3 OS=Xanthomonas campestris pv. campestris (strain ATCC 33913 / DSM 3586 / NCPPB 528 / LMG 568 / P 25) OX=190485 GN=rnc PE=3 SV=1	AT3G03300-dicer-like 2 dicer-like 2	656.281499853669	1.27079838284367	0.162646485516339	7.81325448754323	5.57299122768383e-15	1.57646288333322e-13
Potra2n10c20833	GO:0000151|GO:0000209|GO:0005737|GO:0016746|GO:0016874|GO:0031624|GO:0032436|GO:0046872|GO:0061630	sp|Q8BKD6|R144B_MOUSE E3 ubiquitin-protein ligase RNF144B OS=Mus musculus OX=10090 GN=Rnf144b PE=2 SV=2	AT1G65430-IBR domain-containing protein IBR domain-containing protein	2988.72224251495	0.594764760651123	0.0893174958337431	6.65899502778522	2.75706261856899e-11	4.16068682747298e-10
Potra2n10c20834	GO:0008643|GO:0015165|GO:0015781|GO:0016311|GO:0016791|GO:0030173|GO:0090481	sp|Q9H008|LHPP_HUMAN Phospholysine phosphohistidine inorganic pyrophosphate phosphatase OS=Homo sapiens OX=9606 GN=LHPP PE=1 SV=2	AT3G59360-UDP-galactose transporter 6 UDP-galactose transporter 6	13686.3407997163	-0.547696737399687	0.183041526402658	-2.99219935587106	0.00276975327687545	0.00773371906286214
Potra2n10c20838	GO:0016021|GO:0047672	sp|A0A140JWS4|PTMV_PENSI O-acetyltransferase ptmV OS=Penicillium simplicissimum OX=69488 GN=ptmV PE=3 SV=1	AT1G65450-HXXXD-type acyl-transferase family protein HXXXD-type acyl-transferase family protein	2309.44575945589	-1.59966519501268	0.306322751298892	-5.2221560045072	1.76851878670435e-07	1.29766850244012e-06
Potra2n10c20843	GO:0005634|GO:0006310|GO:0006334|GO:0007275|GO:0016021|GO:0033186|GO:0050789	sp|A0JMT0|CA1AB_XENLA Chromatin assembly factor 1 subunit A-B OS=Xenopus laevis OX=8355 GN=chaf1a-b PE=2 SV=2	AT1G65470-chromatin assembly factor-1 (FASCIATA1) (FAS1) chromatin assembly factor-1 (FASCIATA1) (FAS1)	60.2493311587279	-2.17447380428551	0.46838694072494	-4.64247316742008	3.44263358392042e-06	1.91966141722669e-05
Potra2n10c20845	GO:0004768|GO:0006633|GO:0006952|GO:0009570|GO:0045300|GO:0046872|GO:0055114	sp|P9WNZ7|DESA1_MYCTU Putative acyl-[acyl-carrier-protein] desaturase DesA1 OS=Mycobacterium tuberculosis (strain ATCC 25618 / H37Rv) OX=83332 GN=desA1 PE=1 SV=1	AT2G43710-Plant stearoyl-acyl-carrier-protein desaturase family protein Plant stearoyl-acyl-carrier-protein desaturase family protein	1418.29160612623	-1.00319394410021	0.22434748082246	-4.47160779529368	7.76337104883656e-06	4.00849029243101e-05
Potra2n10c20846	GO:0006457|GO:0016021|GO:0051082	None available	AT5G16250-transmembrane protein transmembrane protein	66.9542406356355	-1.61052267677158	0.342642848836174	-4.70029560588207	2.59785160717996e-06	1.49150173718843e-05
Potra2n10c20851	GO:0003984|GO:0005777|GO:0005829|GO:0005948|GO:0009097|GO:0009098|GO:0009099|GO:0009507|GO:0015940|GO:0043621|GO:0050790|GO:1990610	sp|P25605|ILV6_YEAST Acetolactate synthase small subunit, mitochondrial OS=Saccharomyces cerevisiae (strain ATCC 204508 / S288c) OX=559292 GN=ILV6 PE=1 SV=2	AT5G16290-VALINE-TOLERANT 1 VALINE-TOLERANT 1	171.332704225375	1.25351204299649	0.36692768180609	3.41623732727511	0.00063492885424758	0.00210318687189134
Potra2n10c20852	GO:0004672|GO:0005524|GO:0006468|GO:0016021	sp|Q9SCU5|WNK5_ARATH Probable serine/threonine-protein kinase WNK5 OS=Arabidopsis thaliana OX=3702 GN=WNK5 PE=1 SV=2	AT5G48380-BAK1-interacting receptor-like kinase 1 BAK1-interacting receptor-like kinase 1	1059.52916891752	1.16719749493724	0.232089271347073	5.02908854064082	4.92816803260174e-07	3.30013263935769e-06
Potra2n10c20853	GO:0004672|GO:0005515|GO:0005524|GO:0006468|GO:0016021	sp|C0LGW2|PAM74_ARATH Probable LRR receptor-like serine/threonine-protein kinase PAM74 OS=Arabidopsis thaliana OX=3702 GN=PAM74 PE=1 SV=1	AT5G48380-BAK1-interacting receptor-like kinase 1 BAK1-interacting receptor-like kinase 1	621.033142106747	1.211735076699	0.277794427974516	4.36198481565713	1.28887817045851e-05	6.31246221177192e-05
Potra2n10c20856	GO:0004672|GO:0005515|GO:0005524|GO:0006468|GO:0016021	sp|Q63651|GRK1_RAT Rhodopsin kinase GRK1 OS=Rattus norvegicus OX=10116 GN=Grk1 PE=1 SV=1	AT5G48380-BAK1-interacting receptor-like kinase 1 BAK1-interacting receptor-like kinase 1	443.102665301687	1.30696208280483	0.244193340859539	5.35216103029035	8.6910003378322e-08	6.80515393248019e-07
Potra2n10c20861	GO:0005982|GO:0005985|GO:0008810|GO:0016021|GO:0030245	sp|P23665|GUNA_FIBSU Endoglucanase A OS=Fibrobacter succinogenes OX=833 GN=endA PE=1 SV=1	AT1G65610-Six-hairpin glycosidases superfamily protein Six-hairpin glycosidases superfamily protein	242.342249874004	2.57894092266696	0.325800253499498	7.91571183559846	2.45842424834147e-15	7.40730250094565e-14
Potra2n10c20871	#N/A	sp|O32107|YUID_BACSU Uncharacterized membrane protein YuiD OS=Bacillus subtilis (strain 168) OX=224308 GN=yuiD PE=4 SV=1	AT3G12685-Acid phosphatase/vanadium-dependent haloperoxidase-related protein Acid phosphatase/vanadium-dependent haloperoxidase-related protein	1550.19278717088	-0.567981530300724	0.124144213296639	-4.57517523546224	4.758215487811e-06	2.57007976071808e-05
Potra2n10c20875	GO:0003676|GO:0009058|GO:0102943	sp|Q9CKV2|Y1503_PASMU Uncharacterized isomerase PM1503 OS=Pasteurella multocida (strain Pm70) OX=272843 GN=PM1503 PE=3 SV=1	AT4G02860-Phenazine biosynthesis PhzC/PhzF protein Phenazine biosynthesis PhzC/PhzF protein	776.30666553412	1.96915850310652	0.206597908441397	9.53135739834987	1.55239923712201e-21	1.04141103021589e-19
Potra2n10c20878	GO:0003676|GO:0009058|GO:0102943	sp|Q98KN6|Y1393_RHILO Uncharacterized isomerase mll1393 OS=Mesorhizobium japonicum (strain LMG 29417 / CECT 9101 / MAFF 303099) OX=266835 GN=mll1393 PE=3 SV=1	AT4G02860-Phenazine biosynthesis PhzC/PhzF protein Phenazine biosynthesis PhzC/PhzF protein	1427.44369163387	1.29757432978377	0.159349881807288	8.14292621410925	3.8583741508891e-16	1.32422712756581e-14
Potra2n10c20879	GO:0003723	sp|Q9QY02|YTDC1_RAT YTH domain-containing protein 1 OS=Rattus norvegicus OX=10116 GN=Ythdc1 PE=1 SV=2	AT1G79270-evolutionarily conserved C-terminal region 8 evolutionarily conserved C-terminal region 8	1104.76974531043	1.79768123713431	0.168304885327725	10.681099563057	1.24784775533877e-26	1.41802837162721e-24
Potra2n10c20880	GO:0006284|GO:0008725	sp|P44321|3MGA_HAEIN DNA-3-methyladenine glycosylase OS=Haemophilus influenzae (strain ATCC 51907 / DSM 11121 / KW20 / Rd) OX=71421 GN=tag PE=3 SV=1	AT3G12710-DNA glycosylase superfamily protein DNA glycosylase superfamily protein	1532.45575289277	-1.00413206517576	0.301135679146657	-3.33448387126103	0.000854578562764362	0.0027378915091408
Potra2n10c20892	GO:0003677|GO:0005634	sp|Q67W50|ORR25_ORYSJ Two-component response regulator ORR25 OS=Oryza sativa subsp. japonica OX=39947 GN=RR25 PE=3 SV=1	AT1G79430-Homeodomain-like superfamily protein Homeodomain-like superfamily protein	806.27352347697	-0.76443157322283	0.158662839074254	-4.817962275748	1.45031782471265e-06	8.79194737427555e-06
Potra2n10c20894	GO:0005783|GO:0005794|GO:0005886|GO:0016021	sp|A0ZT23|CC50C_PANTR Cell cycle control protein 50C OS=Pan troglodytes OX=9598 GN=TMEM30C PE=2 SV=2	AT1G54320-LEM3 (ligand-effect modulator 3) family protein / CDC50 family protein LEM3 (ligand-effect modulator 3) family protein / CDC50 family protein	1551.91626688673	0.512892872515098	0.156545415704256	3.27631997531024	0.00105169336093031	0.00329023896612873
Potra2n10c20895	GO:0003723|GO:0005886|GO:0008168|GO:0016491|GO:0032259|GO:0055114	sp|Q87A16|RLMKL_XYLFT Ribosomal RNA large subunit methyltransferase K/L OS=Xylella fastidiosa (strain Temecula1 / ATCC 700964) OX=183190 GN=rlmL PE=3 SV=2	AT1G54310-S-adenosyl-L-methionine-dependent methyltransferases superfamily protein S-adenosyl-L-methionine-dependent methyltransferases superfamily protein	561.070397813218	-0.867531719403708	0.13571123892826	-6.39248249632667	1.63213915795821e-10	2.13441055359178e-09
Potra2n10c20897	GO:0000166|GO:0003938|GO:0005829|GO:0006144|GO:0006177|GO:0006183|GO:0042720|GO:0046872|GO:0055114	sp|P65171|Y3444_MYCBO Uncharacterized oxidoreductase Mb3444c OS=Mycobacterium bovis (strain ATCC BAA-935 / AF2122/97) OX=233413 GN=BQ2027_MB3444C PE=3 SV=1	AT1G16350-Aldolase-type TIM barrel family protein Aldolase-type TIM barrel family protein	1358.66952156104	0.753399962195675	0.142665403098638	5.28088762819937	1.28559524967027e-07	9.71850401717523e-07
Potra2n10c20898	GO:0046658	sp|Q9M088|E135_ARATH Glucan endo-1,3-beta-glucosidase 5 OS=Arabidopsis thaliana OX=3702 GN=At4g31140 PE=2 SV=1	AT1G79480-Carbohydrate-binding X8 domain superfamily protein Carbohydrate-binding X8 domain superfamily protein	30.3252684668464	-2.08789715580673	0.648657891346551	-3.21879558340446	0.00128730218737361	0.00394220407340201
Potra2n10c20899	GO:0005515|GO:0005739	sp|Q9FND6|PP411_ARATH Pentatricopeptide repeat-containing protein At5g40410, mitochondrial OS=Arabidopsis thaliana OX=3702 GN=PCMP-H15 PE=2 SV=1	AT1G79490-Pentatricopeptide repeat (PPR) superfamily protein Pentatricopeptide repeat (PPR) superfamily protein	326.380701145075	-0.765960104231736	0.178776617501502	-4.28445349809408	1.83188917273246e-05	8.66450056510919e-05
Potra2n10c20902	GO:0000074|GO:0000079|GO:0000307|GO:0004672|GO:0005634|GO:0005737|GO:0005813|GO:0016538|GO:0019901|GO:0044772	sp|Q52QT8|CCNG1_PIG Cyclin-G1 OS=Sus scrofa OX=9823 GN=CCNG1 PE=2 SV=1	AT1G16330-cyclin b3;1 cyclin b3;1	182.429901055308	-1.34421534864526	0.241650354292721	-5.56264588388292	2.65714736364107e-08	2.29006319369183e-07
Potra2n10c20915	GO:0004618|GO:0005524|GO:0005829|GO:0006094|GO:0006096|GO:0009507|GO:0015976|GO:0019253|GO:0043531|GO:0046686|GO:1903862	sp|P36232|PGKH_SCEFU Phosphoglycerate kinase, chloroplastic (Fragment) OS=Scenedesmus fuscus OX=3073 PE=1 SV=1	AT3G12780-phosphoglycerate kinase 1 phosphoglycerate kinase 1	15669.2657109657	-0.649047513506856	0.138044131833783	-4.70173925457668	2.57954774066497e-06	1.48275143262327e-05
Potra2n10c20917	GO:0004222|GO:0005524|GO:0005743|GO:0006885|GO:0008053|GO:0008568|GO:0009793|GO:0012505|GO:0015299|GO:0016021|GO:0034982|GO:0042407|GO:0051013|GO:0051301|GO:1902600	sp|C9Z319|ARC_STRSW Proteasome-associated ATPase OS=Streptomyces scabiei (strain 87.22) OX=680198 GN=arc PE=3 SV=2	AT1G79560-FTSH protease 12 FTSH protease 12	2225.14544713882	-0.94272786607493	0.123175736215289	-7.65351923228788	1.95552376555202e-14	5.08436179043526e-13
Potra2n10c20920	#N/A	sp|Q9LMM6|BPS1_ARATH Protein BPS1, chloroplastic OS=Arabidopsis thaliana OX=3702 GN=BPS1 PE=2 SV=1	AT1G01550-BPS1-like protein (DUF793) BPS1-like protein (DUF793)	890.17574324548	0.94341488054131	0.208089781909935	4.53369152431347	5.79616608247782e-06	3.07279554792771e-05
Potra2n10c20924	GO:0006869|GO:0008289|GO:0016021	sp|Q9UT00|YKH3_SCHPO Uncharacterized protein PYUK71.03c OS=Schizosaccharomyces pombe (strain 972 / ATCC 24843) OX=284812 GN=SPAPYUK71.03c PE=1 SV=1	AT3G19830-Calcium-dependent lipid-binding (CaLB domain) family protein Calcium-dependent lipid-binding (CaLB domain) family protein	1521.61644440928	-0.659505274198277	0.112352958836992	-5.86994130840048	4.35949440698604e-09	4.33641845780953e-08
Potra2n10c20926	#N/A	sp|A0A1D6HQ92|YCED1_MAIZE Large ribosomal RNA subunit accumulation protein YCED homolog 1, chloroplastic OS=Zea mays OX=4577 GN=GRMZM2G433025 PE=2 SV=1	AT3G19810-BTB/POZ domain protein, putative (DUF177) BTB/POZ domain protein, putative (DUF177)	429.870549032008	-0.67666617180966	0.168631753480434	-4.01268538008869	6.0031901286531e-05	0.000252663002158063
Potra2n10c20927	GO:0005516|GO:0005758|GO:0008202|GO:0009055|GO:0016021|GO:0016226|GO:0022900|GO:0030246|GO:0046872|GO:0048544|GO:0050614|GO:0051537|GO:0051539|GO:0071949	sp|P94535|GLCD_BACSU Glycolate oxidase subunit GlcD OS=Bacillus subtilis (strain 168) OX=224308 GN=glcD PE=3 SV=1	AT3G19820-cell elongation protein / DWARF1 / DIMINUTO (DIM) cell elongation protein / DWARF1 / DIMINUTO (DIM)	6618.12752161405	-0.850004221509639	0.15672419338326	-5.42356737119077	5.84211815149237e-08	4.73135098475255e-07
Potra2n10c20932	GO:0003677	sp|Q0J5F8|MIF4_ORYSJ Mini zinc finger protein 4 OS=Oryza sativa subsp. japonica OX=39947 GN=MIF4 PE=2 SV=2	AT1G69600-zinc finger homeodomain 1 zinc finger homeodomain 1	817.852342339486	1.21552099618981	0.192110284432483	6.32720418784765	2.49642922228638e-10	3.15523607624938e-09
Potra2n10c20934	#N/A	None available	0	163.752604682342	-1.53921594873498	0.393732344629507	-3.90929515883016	9.25658088091754e-05	0.000373093561144336
Potra2n10c20936	#N/A	sp|Q9P2E8|MARH4_HUMAN E3 ubiquitin-protein ligase MARCHF4 OS=Homo sapiens OX=9606 GN=MARCHF4 PE=2 SV=2	AT1G14260-RING/FYVE/PHD zinc finger superfamily protein RING/FYVE/PHD zinc finger superfamily protein	2874.07864336032	0.950539374417859	0.164722822381536	5.77053841523058	7.9018648404198e-09	7.47219385411864e-08
Potra2n10c20941	GO:0005515|GO:0008270|GO:0009451|GO:0009507|GO:0031425	sp|Q9FMD3|PP389_ARATH Pentatricopeptide repeat-containing protein At5g16640, mitochondrial OS=Arabidopsis thaliana OX=3702 GN=At5g16640 PE=2 SV=1	AT2G02980-Pentatricopeptide repeat (PPR) superfamily protein Pentatricopeptide repeat (PPR) superfamily protein	82.1267430048324	-1.07356917021737	0.339521065315189	-3.16201049033802	0.00156683919767229	0.00469944807820616
Potra2n10c20943	GO:0000139|GO:0006486|GO:0010488|GO:0010493|GO:0016021|GO:0030206|GO:0030246|GO:0047220	sp|A7XDQ9|B3GTK_ARATH Hydroxyproline O-galactosyltransferase GALT2 OS=Arabidopsis thaliana OX=3702 GN=GALT2 PE=1 SV=1	AT1G26810-galactosyltransferase1 galactosyltransferase1	1842.82617662034	0.532277308150939	0.137772996538803	3.86343711411566	0.000111802685147042	0.000442511033060595
Potra2n10c20945	GO:0016829|GO:0016874	sp|Q5RBT7|RN139_PONAB E3 ubiquitin-protein ligase RNF139 OS=Pongo abelii OX=9601 GN=RNF139 PE=2 SV=1	AT1G26800-RING/U-box superfamily protein RING/U-box superfamily protein	299.361117695295	1.98412954510294	0.198037204056692	10.0189737304863	1.25802416403486e-23	1.05625952422341e-21
Potra2n10c20946	GO:0003677|GO:0005634|GO:0016021|GO:0016614|GO:0046593|GO:0050660|GO:0055114	sp|Q01738|CDH_PHACH Cellobiose dehydrogenase OS=Phanerochaete chrysosporium OX=5306 GN=CDH-1 PE=1 SV=1	AT1G14190-Glucose-methanol-choline (GMC) oxidoreductase family protein Glucose-methanol-choline (GMC) oxidoreductase family protein	137.686761158138	2.3708157848585	0.390164451198014	6.07645257680146	1.22870318863309e-09	1.36164484510815e-08
Potra2n10c20950	GO:0003677|GO:0005634	sp|P22035|BAS1_YEAST Myb-like DNA-binding protein BAS1 OS=Saccharomyces cerevisiae (strain ATCC 204508 / S288c) OX=559292 GN=BAS1 PE=1 SV=1	AT1G26780-myb domain protein 117 myb domain protein 117	27.0036038986416	-4.98687469534718	0.852380222608965	-5.85052839457415	4.90013797791205e-09	4.83485170844586e-08
Potra2n10c20958	GO:0004864|GO:0005737|GO:0016020|GO:0035308	None available	AT1G69510-cAMP-regulated phosphoprotein 19-related protein cAMP-regulated phosphoprotein 19-related protein	573.080596576601	1.94956024214297	0.221527404130082	8.8005375668925	1.36162325913717e-18	6.41032778640935e-17
Potra2n10c20961	GO:0016021|GO:0046521	sp|P25338|YGB0_YEAST Uncharacterized endoplasmic reticulum membrane protein YGL010W OS=Saccharomyces cerevisiae (strain ATCC 204508 / S288c) OX=559292 GN=YGL010W PE=1 SV=2	AT1G18720-ER membrane protein, putative (DUF962) ER membrane protein, putative (DUF962)	1240.09430288093	0.540584770643741	0.12355139837168	4.37538366840251	1.2121907659557e-05	5.96680309067513e-05
Potra2n10c20963	GO:0003677|GO:0005634|GO:0006355|GO:0009555|GO:0048653	sp|Q9M0F8|NAC75_ARATH NAC domain-containing protein 75 OS=Arabidopsis thaliana OX=3702 GN=NAC075 PE=2 SV=1	AT1G69490-NAC-like, activated by AP3/PI NAC-like, activated by AP3/PI	18.9863492134267	5.16987464184786	1.21967261323421	4.23873963041514	2.2477816884142e-05	0.000104111940325636
Potra2n10c20965	GO:0006839|GO:0016021|GO:0022857|GO:0031966|GO:0055085	sp|P0CAT2|S238B_DANRE Mitochondrial glycine transporter B OS=Danio rerio OX=7955 GN=slc25a38b PE=2 SV=2	AT1G14140-Mitochondrial substrate carrier family protein Mitochondrial substrate carrier family protein	390.858465239047	-0.600332487069062	0.139751730823582	-4.29570699075563	1.74137465655688e-05	8.2809526416785e-05
Potra2n10c20967	GO:0000413|GO:0003755	sp|Q94G00|PIN1_MALDO Peptidyl-prolyl cis-trans isomerase Pin1 OS=Malus domestica OX=3750 GN=PIN1 PE=2 SV=1	AT1G26550-FKBP-like peptidyl-prolyl cis-trans isomerase family protein FKBP-like peptidyl-prolyl cis-trans isomerase family protein	12.5597310321626	6.939100769597	1.2830457729231	5.40830336379036	6.3624589965395e-08	5.11558002393313e-07
Potra2n10c20969	GO:0000822|GO:0005802|GO:0005886|GO:0015114|GO:0016021|GO:0016036|GO:0035435	sp|P16151|ERD1_YEAST Protein ERD1 OS=Saccharomyces cerevisiae (strain ATCC 204508 / S288c) OX=559292 GN=ERD1 PE=1 SV=3	AT1G14040-EXS (ERD1/XPR1/SYG1) family protein EXS (ERD1/XPR1/SYG1) family protein	23.3252134224747	3.03169482415712	0.860073936857237	3.5249234911537	0.000423605117818117	0.00147043124768359
Potra2n10c20976	GO:0000149|GO:0003712|GO:0003746|GO:0005483|GO:0005484|GO:0005667|GO:0005789|GO:0005802|GO:0005829|GO:0005840|GO:0005886|GO:0006357|GO:0006452|GO:0006457|GO:0006623|GO:0006888|GO:0006891|GO:0006896|GO:0012507|GO:0016021|GO:0016272|GO:0016592|GO:0031201|GO:0031902|GO:0042147|GO:0043022|GO:0045449|GO:0045901|GO:0045905|GO:0048280|GO:0051082	sp|P58200|VTI1B_RAT Vesicle transport through interaction with t-SNAREs homolog 1B OS=Rattus norvegicus OX=10116 GN=Vti1b PE=1 SV=2	AT1G26670-Vesicle transport v-SNARE family protein Vesicle transport v-SNARE family protein	1218.65323420424	0.83962615084496	0.0954103695273945	8.80015615707142	1.36625905319893e-18	6.42068693022041e-17
Potra2n10c20981	GO:0003743|GO:0004386|GO:0004527|GO:0005515|GO:0005840|GO:0006446|GO:0010492|GO:0016021|GO:0016246|GO:0090305	sp|Q2PC95|PIWIL_DUGJA Piwi-like protein OS=Dugesia japonica OX=6161 GN=iwi PE=2 SV=1	AT1G69440-Argonaute family protein Argonaute family protein	554.096552813042	-0.685541982418864	0.126917627019577	-5.40147179330038	6.6096333499631e-08	5.29493690788293e-07
Potra2n10c20988	GO:0005783|GO:0005794|GO:0006612|GO:0016021|GO:0018230|GO:0019706|GO:0042967	sp|Q9M115|ZDH16_ARATH Protein S-acyltransferase 18 OS=Arabidopsis thaliana OX=3702 GN=PAT18 PE=2 SV=2	AT1G69420-DHHC-type zinc finger family protein DHHC-type zinc finger family protein	722.761178336041	-1.43308065394149	0.172052274795413	-8.32933278938373	8.12992349077212e-17	3.07955894986661e-15
Potra2n10c20990	GO:0003700|GO:0005634|GO:0005667|GO:0006355|GO:0043565|GO:0045449	sp|Q9LY00|WRK70_ARATH Probable WRKY transcription factor 70 OS=Arabidopsis thaliana OX=3702 GN=WRKY70 PE=1 SV=1	AT1G13960-WRKY DNA-binding protein 4 WRKY DNA-binding protein 4	779.820846041714	0.921873775875832	0.225447139219591	4.08909059155506	4.33067706814668e-05	0.000188033547800756
Potra2n10c21006	#N/A	None available	AT2G03420-hypothetical protein hypothetical protein	3307.93938072401	-0.622301542287358	0.14751894607383	-4.21845165553114	2.45985698510685e-05	0.000112942649870005
Potra2n10c21010	#N/A	None available	AT1G69325-Remorin family protein Remorin family protein	227.274987537923	-0.820783333891085	0.209990845880508	-3.90866244882949	9.28085312817513e-05	0.000373843257251657
Potra2n10c21017	GO:0005886	sp|Q9SD96|SNP29_ARATH SNAP25 homologous protein SNAP29 OS=Arabidopsis thaliana OX=3702 GN=SNAP29 PE=2 SV=1	AT1G13890-soluble N-ethylmaleimide-sensitive factor adaptor protein 30 soluble N-ethylmaleimide-sensitive factor adaptor protein 30	174.670438853887	1.55503315750522	0.394773190837354	3.93905461059004	8.18033104858978e-05	0.000333642091220639
Potra2n10c21019	GO:0003700|GO:0005634|GO:0005667|GO:0006355|GO:0043565|GO:0045449	sp|C4B7M5|WR52W_ARATH Disease resistance protein RRS1 OS=Arabidopsis thaliana OX=3702 GN=RRS1 PE=1 SV=1	AT1G69310-WRKY DNA-binding protein 57 WRKY DNA-binding protein 57	267.47413373786	2.69496185696113	0.395779401465155	6.80925244463082	9.81071943434672e-12	1.59365253953861e-10
Potra2n10c21031	GO:0016021	sp|Q9FJU9|E1313_ARATH Glucan endo-1,3-beta-glucosidase 13 OS=Arabidopsis thaliana OX=3702 GN=At5g56590 PE=2 SV=1	AT1G18650-plasmodesmata callose-binding protein 3 plasmodesmata callose-binding protein 3	3831.08727702176	-0.936440531469484	0.156756243600609	-5.97386432565576	2.31698515863665e-09	2.43949667421312e-08
Potra2n10c21032	GO:0018771|GO:0052823	sp|A1VUV0|BPHD_POLNA 2-hydroxy-6-oxo-6-phenylhexa-2,4-dienoate hydrolase OS=Polaromonas naphthalenivorans (strain CJ2) OX=365044 GN=bphD PE=3 SV=1	AT1G13820-alpha/beta-Hydrolases superfamily protein alpha/beta-Hydrolases superfamily protein	2295.21098669179	-1.09777034431663	0.170740481247678	-6.42946731961119	1.28051885239922e-10	1.69902360466296e-09
Potra2n10c21037	GO:0003993|GO:0006771|GO:0016311|GO:0019497|GO:0046872	sp|Q93WP4|PEPP_ALLCE Phosphoenolpyruvate phosphatase OS=Allium cepa OX=4679 GN=ACPEPP PE=1 SV=1	AT1G13750-Purple acid phosphatases superfamily protein Purple acid phosphatases superfamily protein	728.691821939599	0.617744891259158	0.180609311078873	3.42033800787484	0.000625433723794939	0.002074862802835
Potra2n10c21038	GO:0003993|GO:0006771|GO:0016021|GO:0016311|GO:0019497|GO:0046872	sp|P9WL81|Y2577_MYCTU Uncharacterized protein Rv2577 OS=Mycobacterium tuberculosis (strain ATCC 25618 / H37Rv) OX=83332 GN=Rv2577 PE=3 SV=1	AT1G13750-Purple acid phosphatases superfamily protein Purple acid phosphatases superfamily protein	431.223561978576	-2.11710210006138	0.342029755970279	-6.18981846785679	6.02335419944916e-10	7.04836707120629e-09
Potra2n10c21039	GO:0015095|GO:0016021|GO:1903830	sp|Q9AUK4|MRS2A_ORYSJ Magnesium transporter MRS2-A, chloroplastic OS=Oryza sativa subsp. japonica OX=39947 GN=MRS2-A PE=2 SV=1	AT2G03620-magnesium transporter 3 magnesium transporter 3	724.288345858029	-0.521139603172472	0.118412040694296	-4.40106935170466	1.07718685775419e-05	5.36740773347788e-05
Potra2n10c21041	GO:0005634|GO:0007165|GO:0009737|GO:0045892	sp|Q9SV55|NINJA_ARATH AFP homolog 2 OS=Arabidopsis thaliana OX=3702 GN=AFPH2 PE=1 SV=1	AT1G13740-ABI five binding protein 2 ABI five binding protein 2	301.502198800552	2.4220982100582	0.390014344204308	6.21027981675821	5.28903367688929e-10	6.28108485844636e-09
Potra2n10c21044	GO:0043622	sp|Q9S7P8|SP1L3_ARATH Protein SPIRAL1-like 3 OS=Arabidopsis thaliana OX=3702 GN=SP1L3 PE=1 SV=1	AT1G26355-SPIRAL1-like1 SPIRAL1-like1	1429.00817924214	-0.564171252929862	0.122853743188914	-4.5922186681958	4.38558493290362e-06	2.38788850002212e-05
Potra2n10c21055	GO:0003677|GO:0005634|GO:0046872	sp|Q6I576|SPL9_ORYSJ Squamosa promoter-binding-like protein 9 OS=Oryza sativa subsp. japonica OX=39947 GN=SPL9 PE=2 SV=1	AT1G69170-Squamosa promoter-binding protein-like (SBP domain) transcription factor family protein Squamosa promoter-binding protein-like (SBP domain) transcription factor family protein	83.8734765238217	0.879461378333435	0.282228701583614	3.11613019299131	0.0018324135205708	0.00538510200159722
Potra2n10c21059	GO:0005515|GO:0009507|GO:0009553|GO:0009555|GO:0009793|GO:0019843|GO:0048868	sp|Q9SVH3|PP328_ARATH Pentatricopeptide repeat-containing protein At4g20740 OS=Arabidopsis thaliana OX=3702 GN=At4g20740 PE=3 SV=1	AT3G06430-Tetratricopeptide repeat (TPR)-like superfamily protein Tetratricopeptide repeat (TPR)-like superfamily protein	2958.18946981399	-1.23192326250597	0.107441550751422	-11.4659854952779	1.95521077957906e-30	3.20168801197654e-28
Potra2n10c21063	GO:0005524|GO:0005886|GO:0016021|GO:0016887|GO:0042626|GO:0055085	sp|P54954|YXEO_BACSU Probable amino-acid import ATP-binding protein YxeO OS=Bacillus subtilis (strain 168) OX=224308 GN=yxeO PE=1 SV=1	AT3G53480-pleiotropic drug resistance 9 pleiotropic drug resistance 9	101.500560301584	-1.3281078915133	0.387986813995338	-3.42307481493239	0.000619170332250187	0.0020574497907038
Potra2n10c21065	GO:0004478|GO:0004672|GO:0005524|GO:0005829|GO:0006468|GO:0006555|GO:0006556|GO:0006730|GO:0046872	sp|P47293|METK_MYCGE S-adenosylmethionine synthase OS=Mycoplasma genitalium (strain ATCC 33530 / G-37 / NCTC 10195) OX=243273 GN=metK PE=3 SV=1	AT4G01850-S-adenosylmethionine synthetase 2 S-adenosylmethionine synthetase 2	11310.2633518497	0.945007388061686	0.269622993782624	3.50492135260382	0.000456742187303707	0.00156872733534066
Potra2n10c21066	GO:0005737|GO:0006914|GO:0006995	sp|Q23536|LGG2_CAEEL Protein lgg-2 OS=Caenorhabditis elegans OX=6239 GN=lgg-2 PE=1 SV=1	AT3G15580-Ubiquitin-like superfamily protein Ubiquitin-like superfamily protein	345.730666116583	0.890237287603532	0.298570493969285	2.98166532053604	0.00286685213657788	0.00797527590257879
Potra2n10c21070	GO:0003777|GO:0005524|GO:0005871|GO:0005874|GO:0007018|GO:0008017|GO:0016887|GO:0045298	sp|F4KEC6|KN10C_ARATH Kinesin-like protein KIN-10C OS=Arabidopsis thaliana OX=3702 GN=KIN10C PE=2 SV=1	AT3G17360-phragmoplast orienting kinesin 1 phragmoplast orienting kinesin 1	149.797045468818	-2.34563982993052	0.263417858464117	-8.90463480193407	5.35620869871931e-19	2.70002076736206e-17
Potra2n10c21071	GO:0003777|GO:0005524|GO:0005874|GO:0007018|GO:0008017|GO:0016021|GO:0030247|GO:0045298|GO:0045454|GO:0051920|GO:0055114|GO:0098869	None available	AT3G17350-wall-associated receptor kinase carboxy-terminal protein wall-associated receptor kinase carboxy-terminal protein	29.7693933443781	-1.70942905234097	0.452796172129981	-3.77527275528791	0.00015983267650942	0.00061087687496294
Potra2n10c21080	GO:0005794|GO:0006486|GO:0008378|GO:0016021|GO:0030246	sp|Q6UX72|B3GN9_HUMAN UDP-GlcNAc:betaGal beta-1,3-N-acetylglucosaminyltransferase 9 OS=Homo sapiens OX=9606 GN=B3GNT9 PE=2 SV=1	AT3G06440-Galactosyltransferase family protein Galactosyltransferase family protein	3010.98706120364	1.54557306912009	0.311251720374661	4.96566916083114	6.84645848597565e-07	4.42510496504687e-06
Potra2n10c21086	GO:0005829|GO:0005886|GO:0009865|GO:0042742|GO:0050832	sp|Q9FK81|Y5258_ARATH Stress-response A/B barrel domain-containing protein At5g22580 OS=Arabidopsis thaliana OX=3702 GN=At5g22580 PE=1 SV=1	AT3G17210-heat stable protein 1 heat stable protein 1	380.582321189718	1.33678611876224	0.44582617420568	2.99844691968561	0.00271359421025384	0.00759218908618617
Potra2n10c21087	GO:0005829|GO:0005886|GO:0009865|GO:0042742|GO:0050832	sp|Q9FK81|Y5258_ARATH Stress-response A/B barrel domain-containing protein At5g22580 OS=Arabidopsis thaliana OX=3702 GN=At5g22580 PE=1 SV=1	AT3G17210-heat stable protein 1 heat stable protein 1	25796.6120434121	1.50093446826318	0.209494532867613	7.16455197048827	7.80413587051738e-13	1.54697923376181e-11
Potra2n10c21091	GO:0005829|GO:0005886|GO:0009865|GO:0042742|GO:0050832	sp|I6WU39|OLIAC_CANSA Olivetolic acid cyclase OS=Cannabis sativa OX=3483 GN=OAC PE=1 SV=1	AT3G17210-heat stable protein 1 heat stable protein 1	27703.0907712843	1.49666915946412	0.230356624937487	6.49718305201894	8.18378637545842e-11	1.12490794579033e-09
Potra2n10c21093	GO:0006012|GO:0047216	sp|Q09680|YA0C_SCHPO Uncharacterized protein C5H10.12c OS=Schizosaccharomyces pombe (strain 972 / ATCC 24843) OX=284812 GN=SPAC5H10.12c PE=4 SV=1	AT1G56600-galactinol synthase 2 galactinol synthase 2	94.1442175658848	9.99247691361002	1.89855148811971	5.26321091428832	1.41561021131857e-07	1.05965779702449e-06
Potra2n10c21094	GO:0003729|GO:0003735|GO:0005840|GO:0006412|GO:0009570|GO:0009579|GO:0042254	sp|O34275|PNP_YEREN Polyribonucleotide nucleotidyltransferase OS=Yersinia enterocolitica OX=630 GN=pnp PE=3 SV=2	AT5G30510-ribosomal protein S1 ribosomal protein S1	4266.39027857035	-1.05148569008929	0.183339174962143	-5.73519374845234	9.74009383581032e-09	9.0481971066703e-08
Potra2n10c21096	GO:0005634|GO:0043565	sp|Q8BP86|SNPC4_MOUSE snRNA-activating protein complex subunit 4 OS=Mus musculus OX=10090 GN=Snapc4 PE=1 SV=2	AT3G06490-myb domain protein 108 myb domain protein 108	173.73709362999	6.3898606143878	0.977028344909952	6.54009747790554	6.14787491832863e-11	8.67215486071782e-10
Potra2n10c21099	GO:0016021	None available	0	550.679228359522	-1.64369122339012	0.203269160242952	-8.0862794012901	6.15149800964029e-16	2.04254525851583e-14
Potra2n10c21110	GO:0005794|GO:0009834|GO:0010411|GO:0016021|GO:0042967|GO:0045492|GO:0047186|GO:1990937	sp|Q1LW89|CASD1_DANRE N-acetylneuraminate 9-O-acetyltransferase OS=Danio rerio OX=7955 GN=casd1 PE=2 SV=2	AT3G06550-O-acetyltransferase family protein O-acetyltransferase family protein	1217.66884695177	-0.598768018111512	0.198153731092351	-3.02173476527905	0.00251330663789946	0.00710114845156805
Potra2n10c21114	GO:0004335|GO:0005524|GO:0005534|GO:0005829|GO:0033499|GO:0033858|GO:0046835	sp|C6A3T5|MVK_THESM Mevalonate kinase OS=Thermococcus sibiricus (strain DSM 12597 / MM 739) OX=604354 GN=mvk PE=3 SV=1	AT3G06580-Mevalonate/galactokinase family protein Mevalonate/galactokinase family protein	2836.45736623132	1.16714629888727	0.159793465178082	7.30409280245937	2.79143672640974e-13	5.99295096539629e-12
Potra2n10c21118	GO:0003700|GO:0005634|GO:0005667|GO:0006355|GO:0043565|GO:0045449	sp|K4BIZ9|WRK70_SOLLC WRKY DNA-binding transcription factor 70 OS=Solanum lycopersicum OX=4081 GN=WRKY70 PE=2 SV=1	AT5G49520-WRKY DNA-binding protein 48 WRKY DNA-binding protein 48	274.221992729509	3.59728656904775	0.337658339644617	10.6536286733918	1.67697921845232e-26	1.8576420216503e-24
Potra2n10c21128	GO:0000278|GO:0005509|GO:0005813|GO:0005814|GO:0007099	sp|P18061|CALM_TRYCR Calmodulin OS=Trypanosoma cruzi OX=5693 GN=CALA2 PE=3 SV=2	AT5G49480-Ca2+-binding protein 1 Ca2+-binding protein 1	714.306232134057	0.820594873377033	0.219475831110545	3.73888491149496	0.00018483831742938	0.000696751129640861
Potra2n10c21132	GO:0004300|GO:0005777|GO:0006550|GO:0006552|GO:0006554|GO:0006568|GO:0006574|GO:0006633|GO:0018874|GO:0019482|GO:0046251	sp|Q9LK08|HIBC7_ARATH 3-hydroxyisobutyryl-CoA hydrolase-like protein 4, mitochondrial OS=Arabidopsis thaliana OX=3702 GN=At3g24360 PE=2 SV=1	AT4G16210-enoyl-CoA hydratase/isomerase A enoyl-CoA hydratase/isomerase A	4924.49676013191	2.6431699010046	0.198234662039046	13.333540531292	1.4771732167762e-40	5.64408618653445e-38
Potra2n10c21134	#N/A	None available	0	58.7987414577579	3.80581568556617	0.956461216407791	3.97905907764852	6.91885483686633e-05	0.000287574789404294
Potra2n10c21140	GO:0005576	None available	0	462.803577194515	-1.25979769954856	0.213131628316612	-5.91089041780838	3.40263348213809e-09	3.45292644815584e-08
Potra2n10c21144	#N/A	sp|Q09801|FIP1X_SCHPO Pre-mRNA polyadenylation factor fip1 OS=Schizosaccharomyces pombe (strain 972 / ATCC 24843) OX=284812 GN=SPAC22G7.10 PE=3 SV=1	AT5G58040-FIP1[V]-like protein FIP1[V]-like protein	259.583823287757	-0.856386618043368	0.223339965549875	-3.8344530766578	0.00012584399202765	0.000492216282277181
Potra2n10c21145	GO:0003727|GO:0005774|GO:0006397|GO:0006417|GO:0009570|GO:0009657|GO:0010114|GO:0031969|GO:0043621|GO:1901918	sp|P0CO10|CLF1_CRYNJ Pre-mRNA-splicing factor CLF1 OS=Cryptococcus neoformans var. neoformans serotype D (strain JEC21 / ATCC MYA-565) OX=214684 GN=CLF1 PE=3 SV=1	AT3G17040-high chlorophyll fluorescent 107 high chlorophyll fluorescent 107	2694.29592886666	-0.827836764554129	0.169014823978474	-4.89801276046391	9.68107494338366e-07	6.07694904303254e-06
Potra2n10c21149	GO:0000413|GO:0003755|GO:0005768|GO:0005802|GO:0005886|GO:0016021	sp|P29820|PPI_SYNE7 Peptidyl-prolyl cis-trans isomerase OS=Synechococcus elongatus (strain PCC 7942) OX=1140 GN=rot PE=3 SV=1	AT3G66654-Cyclophilin-like peptidyl-prolyl cis-trans isomerase family protein Cyclophilin-like peptidyl-prolyl cis-trans isomerase family protein	708.436691539914	0.857172552255973	0.185788767861826	4.61369415450058	3.9557439451578e-06	2.1763195611465e-05
Potra2n10c21150	#N/A	None available	AT3G17030-Nucleic acid-binding proteins superfamily Nucleic acid-binding proteins superfamily	18.7539857157403	-2.16323094309149	0.485891363971285	-4.45208765476089	8.50394359292817e-06	4.34660660883983e-05
Potra2n10c21157	GO:0003700|GO:0005667|GO:0005773|GO:0005982|GO:0005985|GO:0006355|GO:0006952|GO:0042973|GO:0045449	sp|P24068|OCS1_MAIZE Ocs element-binding factor 1 OS=Zea mays OX=4577 GN=OBF1 PE=2 SV=2	AT4G16260-Glycosyl hydrolase superfamily protein Glycosyl hydrolase superfamily protein	13811.6913245121	6.69757646182299	0.334464005171757	20.0248049364343	3.34820824426817e-89	2.20680405379715e-85
Potra2n10c21161	GO:0006351	sp|O32229|YVAG_BACSU Uncharacterized oxidoreductase YvaG OS=Bacillus subtilis (strain 168) OX=224308 GN=yvaG PE=3 SV=1	AT2G29360-NAD(P)-binding Rossmann-fold superfamily protein NAD(P)-binding Rossmann-fold superfamily protein	8217.50276238485	0.582420652640694	0.188280722483125	3.09336317048015	0.00197901789567585	0.00575499975751136
Potra2n10c21165	GO:0004148|GO:0006094|GO:0006096|GO:0006099|GO:0006544|GO:0006563|GO:0006566|GO:0009055|GO:0022900|GO:0045454|GO:0050660	sp|P71317|STHA_PECCC Soluble pyridine nucleotide transhydrogenase (Fragment) OS=Pectobacterium carotovorum subsp. carotovorum OX=555 GN=sthA PE=3 SV=1	AT4G16155-dihydrolipoamide dehydrogenase dihydrolipoamide dehydrogenase	2842.15953586291	-0.733338330666766	0.138501012174558	-5.29482289806312	1.1913181018991e-07	9.06694874089719e-07
Potra2n10c21169	GO:0005516|GO:0005634|GO:0016020|GO:0043565|GO:0045944	sp|Q80Y50|CMTA2_MOUSE Calmodulin-binding transcription activator 2 OS=Mus musculus OX=10090 GN=Camta2 PE=2 SV=1	AT3G16940-calmodulin-binding transcription activator calmodulin-binding transcription activator	1204.96195748192	0.512917268516792	0.114669697797247	4.47299747334911	7.71306891927854e-06	3.98642127010115e-05
Potra2n10c21170	GO:0004568|GO:0005794|GO:0006032|GO:0009408|GO:0009414|GO:0009531|GO:0009651|GO:0009735|GO:0009825|GO:0010053|GO:0010167|GO:0010337|GO:0016998|GO:0030244|GO:0030247|GO:0090379	sp|O24598|CHI58_ARATH Endochitinase At2g43580 OS=Arabidopsis thaliana OX=3702 GN=At2g43580 PE=2 SV=1	AT3G16920-chitinase-like protein chitinase-like protein	1280.24238749036	-1.76578298832	0.411868344346415	-4.28725104164556	1.80897818370639e-05	8.56689434798549e-05
Potra2n10c21172	GO:0005982|GO:0005985|GO:0008422|GO:0009044|GO:0009117|GO:0016021|GO:0031222|GO:0045493|GO:0046556|GO:0102483	sp|Q5B681|BGLN_EMENI Probable beta-glucosidase N OS=Emericella nidulans (strain FGSC A4 / ATCC 38163 / CBS 112.46 / NRRL 194 / M139) OX=227321 GN=bglN PE=3 SV=1	AT5G49360-beta-xylosidase 1 beta-xylosidase 1	9205.10362936567	1.79065910831403	0.497240646235524	3.60119214281985	0.000316761357896785	0.0011335817075595
Potra2n10c21173	#N/A	None available	AT4G16146-cAMP-regulated phosphoprotein 19-related protein cAMP-regulated phosphoprotein 19-related protein	927.872565509589	-0.609278400699128	0.196764091042961	-3.09649183176466	0.00195825257095237	0.00570290743359457
Potra2n10c21177	GO:0003700|GO:0005634|GO:0005667|GO:0006355|GO:0030154|GO:0043565|GO:0044212|GO:0045449	sp|A7SD85|CDC5L_NEMVE Cell division cycle 5-related protein OS=Nematostella vectensis OX=45351 GN=cdc5l PE=3 SV=1	AT5G49330-myb domain protein 111 myb domain protein 111	8.20201102942651	-6.51905678529231	1.29475270780515	-5.03498215990861	4.77893338246529e-07	3.2091645363045e-06
Potra2n10c21178	GO:0016020	None available	AT5G26910-GPI-anchored adhesin-like protein GPI-anchored adhesin-like protein	180.647798288606	-2.18599847684487	0.278205986673184	-7.85748179967395	3.91932933558437e-15	1.1430221084441e-13
Potra2n10c21181	#N/A	sp|Q9LIE5|FHY3_ARATH Protein FAR-RED ELONGATED HYPOCOTYL 3 OS=Arabidopsis thaliana OX=3702 GN=FHY3 PE=1 SV=1	AT1G10240-FAR1-related sequence 11 FAR1-related sequence 11	74.8049913792386	1.2180194214918	0.270510990779645	4.50266149253796	6.71077260247604e-06	3.51316141564095e-05
Potra2n10c21182	GO:0016021	None available	AT5G49320-transmembrane protein, putative (DUF1218) transmembrane protein, putative (DUF1218)	105.449684540093	-0.923513254370407	0.278553124692004	-3.31539362694831	0.000915141626570902	0.00291034907634683
Potra2n10c21184	GO:0016787	None available	AT2G03720-Adenine nucleotide alpha hydrolases-like superfamily protein Adenine nucleotide alpha hydrolases-like superfamily protein	87.0382555137146	-1.9979386820871	0.501667817405862	-3.98259288869375	6.81674684589616e-05	0.000283822984594451
Potra2n10c21186	GO:0004672|GO:0005524|GO:0005886|GO:0009506|GO:0016021|GO:0046777	sp|Q54E34|Y6398_DICDI Probable protein kinase DDB_G0291842 OS=Dictyostelium discoideum OX=44689 GN=DDB_G0291842 PE=3 SV=1	AT3G51550-Malectin/receptor-like protein kinase family protein Malectin/receptor-like protein kinase family protein	163.294684254215	6.1565533102877	0.913172053425641	6.74194231765222	1.56283131881435e-11	2.46721466402525e-10
Potra2n10c21192	GO:0004497|GO:0005506|GO:0016021|GO:0016705|GO:0020037|GO:0042432|GO:0050616|GO:0055114	sp|W7LC91|FUM15_GIBM7 Cytochrome P450 monooxygenase FUM15 OS=Gibberella moniliformis (strain M3125 / FGSC 7600) OX=334819 GN=FUM15 PE=3 SV=1	AT2G26710-Cytochrome P450 superfamily protein Cytochrome P450 superfamily protein	4.42034109058768	-5.91866225442848	1.62058854458246	-3.65216838920296	0.000260035274609808	0.000950051272147032
Potra2n10c21198	GO:0016779|GO:0043565	sp|Q3SWE0|GLND_NITWN Bifunctional uridylyltransferase/uridylyl-removing enzyme OS=Nitrobacter winogradskyi (strain ATCC 25391 / DSM 10237 / CIP 104748 / NCIMB 11846 / Nb-255) OX=323098 GN=glnD PE=3 SV=1	AT1G69040-ACT domain repeat 4 ACT domain repeat 4	2558.60099359225	-0.922357462378633	0.154880669880478	-5.95527810597941	2.59629944902692e-09	2.70671701432085e-08
Potra2n10c21200	GO:0003723|GO:0008146	sp|Q6WG18|ST6B1_PANTR Sulfotransferase 6B1 OS=Pan troglodytes OX=9598 GN=SULT6B1 PE=3 SV=2	AT3G45070-P-loop containing nucleoside triphosphate hydrolases superfamily protein P-loop containing nucleoside triphosphate hydrolases superfamily protein	559.119030706831	-1.2325809620298	0.218617318398791	-5.63807556993902	1.71961047105958e-08	1.53058104183035e-07
Potra2n10c21211	GO:0006284|GO:0008725	sp|Q7VG78|GUAA_HELHP Probable GMP synthase [glutamine-hydrolyzing] OS=Helicobacter hepaticus (strain ATCC 51449 / 3B1) OX=235279 GN=guaA PE=3 SV=1	AT1G13635-DNA glycosylase superfamily protein DNA glycosylase superfamily protein	55.9199401073235	-2.57134249669777	0.656104212617865	-3.91910682365243	8.88777190795456e-05	0.000359602852334736
Potra2n10c21213	GO:0009813|GO:0043231|GO:0047213	sp|Q9LHJ2|U82A1_ARATH UDP-glycosyltransferase 82A1 OS=Arabidopsis thaliana OX=3702 GN=UGT82A1 PE=2 SV=1	AT5G03490-UDP-Glycosyltransferase superfamily protein UDP-Glycosyltransferase superfamily protein	1101.82899263614	0.736653803926904	0.18926319382586	3.8922190259808	9.93315068430538e-05	0.000397821985853116
Potra2n10c21214	GO:0005524|GO:0006457|GO:0016787|GO:0051082	sp|P41879|YPT1_CAEEL Uncharacterized protein F37A4.1 OS=Caenorhabditis elegans OX=6239 GN=F37A4.1 PE=4 SV=1	AT3G30380-alpha/beta-Hydrolases superfamily protein alpha/beta-Hydrolases superfamily protein	43.4884218211024	-3.25728935683323	0.666632250248515	-4.88618628279526	1.02807931937918e-06	6.42738514965914e-06
Potra2n10c21225	GO:0009063|GO:0009234|GO:0030976|GO:0042372|GO:0042550|GO:0070204|GO:0070205|GO:0080030	sp|Q57725|ILVB_METJA Probable acetolactate synthase large subunit OS=Methanocaldococcus jannaschii (strain ATCC 43067 / DSM 2661 / JAL-1 / JCM 10045 / NBRC 100440) OX=243232 GN=ilvB PE=3 SV=1	AT1G68890-2-oxoglutarate decarboxylase/hydro-lyase/magnesium ion-binding protein 2-oxoglutarate decarboxylase/hydro-lyase/magnesium ion-binding protein	1400.53905876718	-0.574759031606058	0.148431115941869	-3.87222738277569	0.00010784527030148	0.000428714219877597
Potra2n10c21230	GO:0005524|GO:0005737|GO:0042026	sp|Q8L7N0|TCPZB_ARATH T-complex protein 1 subunit zeta 2 OS=Arabidopsis thaliana OX=3702 GN=CCT6B PE=1 SV=1	AT1G26230-TCP-1/cpn60 chaperonin family protein TCP-1/cpn60 chaperonin family protein	3199.12204886362	-1.1340771304708	0.225553748513154	-5.02796844630876	4.95703416647981e-07	3.31777732330728e-06
Potra2n10c21231	GO:0004616|GO:0005829|GO:0009051|GO:0009409|GO:0009414|GO:0009651|GO:0009737|GO:0043231|GO:0046177|GO:0050661	sp|Q94KU2|6PGD2_SPIOL 6-phosphogluconate dehydrogenase, decarboxylating 2, chloroplastic OS=Spinacia oleracea OX=3562 GN=pgdP PE=1 SV=1	AT3G02360-6-phosphogluconate dehydrogenase family protein 6-phosphogluconate dehydrogenase family protein	106.75496294514	-1.23843515279619	0.295099230584255	-4.19667360821058	2.70863848074965e-05	0.000123185345707234
Potra2n10c21237	GO:0002237|GO:0004849|GO:0005524|GO:0005741|GO:0006206|GO:0006222|GO:0010113|GO:0016021|GO:0016310|GO:0016462|GO:1900425|GO:1902289|GO:2000031	sp|Q4R4K2|UCK1_MACFA Uridine-cytidine kinase 1 OS=Macaca fascicularis OX=9541 GN=UCK1 PE=2 SV=1	AT1G26190-Phosphoribulokinase / Uridine kinase family Phosphoribulokinase / Uridine kinase family	1870.15403106775	0.561271664567597	0.123000729463604	4.56315720252437	5.03900550555963e-06	2.70622002747146e-05
Potra2n10c21240	GO:0004675|GO:0005524|GO:0005886|GO:0006468|GO:0007178|GO:0009069|GO:0016021	sp|O73792|TIE1_DANRE Tyrosine-protein kinase receptor Tie-1 (Fragment) OS=Danio rerio OX=7955 GN=tie1 PE=2 SV=1	AT3G25560-NSP-interacting kinase 2 NSP-interacting kinase 2	1006.49846096983	-0.623809275679203	0.143362751706549	-4.35126466431172	1.35354548685552e-05	6.59609486422533e-05
Potra2n10c21244	GO:0004014|GO:0005829|GO:0006525|GO:0006557|GO:0006560|GO:0006597|GO:0008295	sp|P21182|DCAM_YEAST S-adenosylmethionine decarboxylase proenzyme OS=Saccharomyces cerevisiae (strain ATCC 204508 / S288c) OX=559292 GN=SPE2 PE=1 SV=1	AT3G25570-Adenosylmethionine decarboxylase family protein Adenosylmethionine decarboxylase family protein	1773.70748375168	-0.560548077719384	0.179982151471041	-3.11446481297105	0.00184278934996013	0.00541257780997647
Potra2n10c21247	#N/A	None available	AT3G25590-micronuclear linker histone polyprotein-like protein micronuclear linker histone polyprotein-like protein	91.7995208483992	3.32690550828703	0.478127214487022	6.95820151516878	3.4464400997161e-12	6.11042009340385e-11
Potra2n10c21251	#N/A	None available	AT1G26160-Metal-dependent phosphohydrolase Metal-dependent phosphohydrolase	95.4226225044243	-1.26452386734455	0.291847301700741	-4.33282699540318	1.47206786403445e-05	7.11147011618312e-05
Potra2n10c21252	#N/A	None available	0	9.55701477536537	2.93562432310637	0.950183625367246	3.08953369089238	0.00200470968273925	0.00582008215788323
Potra2n10c21258	#N/A	None available	0	180.332797648024	-1.68027515387778	0.347035878010362	-4.84179089352717	1.28674132844768e-06	7.88372028426555e-06
Potra2n10c21265	GO:0005524|GO:0005886|GO:0016021|GO:0016887|GO:0042626|GO:0055085	sp|Q51719|YCOBA_PROFR Putative ABC transporter ATP-binding protein in cobA 5'region OS=Propionibacterium freudenreichii subsp. shermanii OX=1752 PE=3 SV=1	AT3G25620-ABC-2 type transporter family protein ABC-2 type transporter family protein	191.141198177404	-1.31330343757379	0.397472417848581	-3.30413729003479	0.00095269165124957	0.00301521761026935
Potra2n10c21268	GO:0010274	sp|O22227|MIZ1_ARATH Protein MIZU-KUSSEI 1 OS=Arabidopsis thaliana OX=3702 GN=MIZ1 PE=1 SV=1	AT3G25640-MIZU-KUSSEI-like protein (Protein of unknown function, DUF617) MIZU-KUSSEI-like protein (Protein of unknown function, DUF617)	72.282216760937	-4.1620847986516	0.701413209708155	-5.93385573730977	2.9590185380726e-09	3.04613685036103e-08
Potra2n10c21269	GO:0010227|GO:0016021	sp|Q8LAD7|IDA_ARATH Protein IDA OS=Arabidopsis thaliana OX=3702 GN=IDA PE=1 SV=1	AT1G68765-Putative membrane lipoprotein Putative membrane lipoprotein	21.9908003754167	4.85021713962098	1.05525419453936	4.59625478365256	4.30152668255944e-06	2.34891154637525e-05
Potra2n10c21272	GO:0016021|GO:0016491|GO:0055114	sp|Q5U2W7|CYAC3_RAT Cytochrome b ascorbate-dependent protein 3 OS=Rattus norvegicus OX=10116 GN=Cyb561a3 PE=2 SV=1	AT1G26100-Cytochrome b561/ferric reductase transmembrane protein family Cytochrome b561/ferric reductase transmembrane protein family	72.2078991784096	-1.86675380809827	0.364691036083651	-5.11872687671457	3.07605044900796e-07	2.14940349954004e-06
Potra2n10c21280	GO:0003677|GO:0046983	sp|Q8GZ38|UNE10_ARATH Transcription factor UNE10 OS=Arabidopsis thaliana OX=3702 GN=UNE10 PE=2 SV=1	AT1G68810-basic helix-loop-helix (bHLH) DNA-binding superfamily protein basic helix-loop-helix (bHLH) DNA-binding superfamily protein	326.945237759229	-1.50039146501243	0.29968813586457	-5.00650938577849	5.54259603028104e-07	3.66595588917033e-06
Potra2n10c21282	GO:0033788|GO:0055114	sp|Q9SVP6|PILR2_ARATH Pinoresinol reductase 2 OS=Arabidopsis thaliana OX=3702 GN=PRR2 PE=1 SV=1	AT1G75290-NAD(P)-binding Rossmann-fold superfamily protein NAD(P)-binding Rossmann-fold superfamily protein	1034.66261548457	4.72553329612724	0.304860742315457	15.5006291076909	3.43512096332366e-54	3.35420478063203e-51
Potra2n10c21283	GO:0005634|GO:0006355|GO:0016021|GO:0043565|GO:0044212|GO:0050896|GO:0051726	sp|Q9SQY0|NAC52_ARATH NAC domain containing protein 52 OS=Arabidopsis thaliana OX=3702 GN=NAC052 PE=1 SV=1	AT1G25580-NAC (No Apical Meristem) domain transcriptional regulator superfamily protein NAC (No Apical Meristem) domain transcriptional regulator superfamily protein	913.255577273267	1.75213525369335	0.206175846501457	8.49825662619978	1.9245925688863e-17	7.97798089404376e-16
Potra2n10c21286	GO:0005794|GO:0016021|GO:0016757	sp|P25148|GSPA_BACSU General stress protein A OS=Bacillus subtilis (strain 168) OX=224308 GN=gspA PE=1 SV=2	AT1G13250-galacturonosyltransferase-like 3 galacturonosyltransferase-like 3	616.364597239302	-1.39841897635114	0.259554280418399	-5.38777081270592	7.1336938233994e-08	5.67509667954441e-07
Potra2n10c21298	GO:0016021	sp|Q9P7Q0|YLY5_SCHPO GDT1-like protein C186.05c OS=Schizosaccharomyces pombe (strain 972 / ATCC 24843) OX=284812 GN=SPAC186.05c PE=3 SV=1	AT1G68650-Uncharacterized protein family (UPF0016) Uncharacterized protein family (UPF0016)	3542.00650076005	0.809100828450882	0.136124991767723	5.9438080983064	2.78475592220199e-09	2.88703519987941e-08
Potra2n10c21299	GO:0003333|GO:0005886|GO:0015171|GO:0016021	sp|Q9LXF8|AVT1J_ARATH Amino acid transporter AVT1J OS=Arabidopsis thaliana OX=3702 GN=AVT1J PE=2 SV=1	AT1G25530-Transmembrane amino acid transporter family protein Transmembrane amino acid transporter family protein	1288.26943975024	-1.02962185178408	0.226307042374955	-4.54966774775906	5.37306862459912e-06	2.87007589968377e-05
Potra2n10c21300	GO:0004190|GO:0006508|GO:0030163	sp|D4DEN7|CARP_TRIVH Probable vacuolar protease A OS=Trichophyton verrucosum (strain HKI 0517) OX=663202 GN=PEP2 PE=3 SV=1	AT1G25510-Eukaryotic aspartyl protease family protein Eukaryotic aspartyl protease family protein	1701.9191564646	-1.0070228410701	0.271191426918847	-3.71332845035491	0.000204551137277686	0.000765042727080284
Potra2n10c21301	GO:0016021	sp|Q53GD3|CTL4_HUMAN Choline transporter-like protein 4 OS=Homo sapiens OX=9606 GN=SLC44A4 PE=1 SV=2	AT1G25500-Plasma-membrane choline transporter family protein Plasma-membrane choline transporter family protein	305.167717843829	0.618180749137731	0.199374541064691	3.10060023630174	0.00193128834627469	0.00563360101362976
Potra2n10c21306	GO:0009056|GO:0016787	sp|B2GV54|NCEH1_RAT Neutral cholesterol ester hydrolase 1 OS=Rattus norvegicus OX=10116 GN=Nceh1 PE=1 SV=1	AT1G68620-alpha/beta-Hydrolases superfamily protein alpha/beta-Hydrolases superfamily protein	144.5322171381	2.80848401446207	0.289866923854937	9.68887369801312	3.36215794381447e-22	2.48291126136484e-20
Potra2n10c21310	GO:0003735|GO:0005840|GO:0006412|GO:0042254	sp|Q9BAC2|RRP3_EUGMY Probable 30S ribosomal protein 3, chloroplastic OS=Euglena myxocylindracea OX=38276 GN=ycf65 PE=3 SV=1	AT1G68590-Ribosomal protein PSRP-3/Ycf65 Ribosomal protein PSRP-3/Ycf65	7035.35158325214	-0.982762909203785	0.159453064190215	-6.16333661692086	7.12278668329638e-10	8.25066555880605e-09
Potra2n10c21312	GO:0015031	sp|P53843|IST1_YEAST Vacuolar protein sorting-associated protein IST1 OS=Saccharomyces cerevisiae (strain ATCC 204508 / S288c) OX=559292 GN=IST1 PE=1 SV=1	AT1G13340-Regulator of Vps4 activity in the MVB pathway protein Regulator of Vps4 activity in the MVB pathway protein	625.318160981768	3.94883280252081	0.32893792021518	12.004796527982	3.35287485265085e-33	7.42816744666278e-31
Potra2n10c21316	GO:0004742|GO:0006094|GO:0006096|GO:0009534|GO:0009570|GO:0009941|GO:0042967	sp|P9WIS5|KGD_MYCTU Multifunctional 2-oxoglutarate metabolism enzyme OS=Mycobacterium tuberculosis (strain ATCC 25618 / H37Rv) OX=83332 GN=kgd PE=1 SV=1	AT3G25860-2-oxoacid dehydrogenases acyltransferase family protein 2-oxoacid dehydrogenases acyltransferase family protein	3105.00173664862	-0.668971100601455	0.182278954318188	-3.67004025837065	0.000242512271531635	0.00089121738592975
Potra2n10c21319	GO:0005886|GO:0010336|GO:0015333|GO:0016021|GO:0035672|GO:0035673|GO:0097708|GO:1902600	sp|P32901|PTR2_YEAST Peptide transporter PTR2 OS=Saccharomyces cerevisiae (strain ATCC 204508 / S288c) OX=559292 GN=PTR2 PE=1 SV=2	AT1G68570-Major facilitator superfamily protein Major facilitator superfamily protein	1999.53008898642	0.852320783428598	0.233442513277493	3.65109495893512	0.000261124663573678	0.000953238802334042
Potra2n10c21326	GO:0000023|GO:0004558|GO:0005982|GO:0005985|GO:0006012|GO:0017177|GO:0030246|GO:0032450	sp|P32138|SQASE_ECOLI Sulfoquinovosidase OS=Escherichia coli (strain K12) OX=83333 GN=yihQ PE=1 SV=3	AT1G68560-alpha-xylosidase 1 alpha-xylosidase 1	1361.32370921218	-1.39643551307064	0.239679827375375	-5.82625383355109	5.66853781147155e-09	5.50848989537914e-08
Potra2n10c21330	GO:0006544|GO:0006563|GO:0006566|GO:0008270|GO:0008898|GO:0009086|GO:0032259|GO:0033528|GO:0047150	sp|Q95332|BHMT1_PIG Betaine--homocysteine S-methyltransferase 1 (Fragment) OS=Sus scrofa OX=9823 GN=BHMT PE=1 SV=3	AT3G25900-Homocysteine S-methyltransferase family protein Homocysteine S-methyltransferase family protein	354.441907304757	1.43053974821187	0.239706139908109	5.9678894698328	2.40342083655778e-09	2.5224437474128e-08
Potra2n10c21336	#N/A	None available	AT1G68500-hypothetical protein hypothetical protein	33.660290924364	3.31635100412903	0.69489091381667	4.77247714452628	1.8197376450184e-06	1.08272541803803e-05
Potra2n10c21337	GO:0016740	None available	AT1G68490-translocase subunit seca translocase subunit seca	1101.3340440418	0.643440712272229	0.156030685962742	4.12380877711372	3.72658311085912e-05	0.000164156453023709
Potra2n10c21340	GO:0015031	None available	AT1G25420-Regulator of Vps4 activity in the MVB pathway protein Regulator of Vps4 activity in the MVB pathway protein	16.7811685820274	1.83029664867587	0.614895200829395	2.97659933954126	0.0029146463908002	0.00809542113854367
Potra2n10c21341	GO:0009507|GO:0015031|GO:0016020|GO:0016042|GO:0046486|GO:0047372	sp|O34705|PLBAC_BACSU Phospholipase YtpA OS=Bacillus subtilis (strain 168) OX=224308 GN=ytpA PE=1 SV=1	AT1G77420-alpha/beta-Hydrolases superfamily protein alpha/beta-Hydrolases superfamily protein	792.422552097312	1.3184885608606	0.249901518998144	5.27603259934722	1.32010614699382e-07	9.94095357307768e-07
Potra2n10c21346	GO:0003676|GO:0004519|GO:0006308|GO:0090305	sp|P24504|NUP3_PENSQ Nuclease PA3 OS=Penicillium sp. OX=5081 PE=1 SV=1	AT1G68290-endonuclease 2 endonuclease 2	122.204446717033	1.91748170134103	0.38332934885552	5.00217817150166	5.66861629187823e-07	3.74179769451872e-06
Potra2n10c21349	GO:0004320|GO:0005835|GO:0006633|GO:0009507|GO:0016295|GO:0016296|GO:0042967	sp|Q9C7I8|ALT2_ARATH Acyl-acyl carrier protein thioesterase ATL2, chloroplastic OS=Arabidopsis thaliana OX=3702 GN=ALT2 PE=2 SV=1	AT1G68260-Thioesterase superfamily protein Thioesterase superfamily protein	820.675988218183	0.62842133251021	0.21430312540707	2.93239462241402	0.00336359048769536	0.00917988608877851
Potra2n10c21350	GO:0003824|GO:0005634|GO:0043565	sp|Q4P652|CEF1_USTMA Pre-mRNA-splicing factor CEF1 OS=Ustilago maydis (strain 521 / FGSC 9021) OX=237631 GN=CEF1 PE=3 SV=1	AT1G68320-myb domain protein 62 myb domain protein 62	66.0769630978538	6.76460673716095	1.01747591113009	6.64841954798484	2.96256837960185e-11	4.42772974828929e-10
Potra2n10c21354	#N/A	None available	AT3G18295-DUF1639 family protein, putative (DUF1639) DUF1639 family protein, putative (DUF1639)	499.100468700691	0.543653927239332	0.184021112676218	2.95430192401826	0.00313377250398939	0.0086349057582751
Potra2n10c21357	GO:0003700|GO:0005634|GO:0005667|GO:0006355|GO:0009736|GO:0009740|GO:0010026|GO:0043565|GO:0044212|GO:0045449	sp|Q39262|ZFP3_ARATH Zinc finger protein 3 OS=Arabidopsis thaliana OX=3702 GN=ZFP3 PE=1 SV=1	AT1G68360-C2H2 and C2HC zinc fingers superfamily protein C2H2 and C2HC zinc fingers superfamily protein	7.80507280072913	-4.09164718530791	0.973097100232712	-4.20476762733072	2.61350527215627e-05	0.000119290950476329
Potra2n10c21360	#N/A	None available	AT1G25375-Metallo-hydrolase/oxidoreductase superfamily protein Metallo-hydrolase/oxidoreductase superfamily protein	2829.62978969453	-1.0430849148765	0.19030311091212	-5.4811763710904	4.22507020080534e-08	3.50502677073732e-07
Potra2n10c21362	GO:0004672|GO:0005524|GO:0006468|GO:0016021	sp|Q8DNS0|STKP_STRR6 Serine/threonine-protein kinase StkP OS=Streptococcus pneumoniae (strain ATCC BAA-255 / R6) OX=171101 GN=stkP PE=1 SV=1	AT1G68400-leucine-rich repeat transmembrane protein kinase family protein leucine-rich repeat transmembrane protein kinase family protein	317.18512167112	-1.64703481583806	0.26934857958499	-6.11488212923118	9.66283584770564e-10	1.09617471725005e-08
Potra2n10c21365	GO:0004672|GO:0004724|GO:0005524|GO:0005963|GO:0006468|GO:0006470|GO:0016021	sp|Q7XUC5|P2C43_ORYSJ Probable protein phosphatase 2C 43 OS=Oryza sativa subsp. japonica OX=39947 GN=Os04g0584300 PE=3 SV=2	AT1G68410-Protein phosphatase 2C family protein Protein phosphatase 2C family protein	51.3422767724248	-1.30367675219617	0.404538519663029	-3.22262699058201	0.00127020846630248	0.00389755307327729
Potra2n10c21368	GO:0004672|GO:0005524|GO:0006468|GO:0016021	sp|Q94E49|PID2_ORYSJ Protein kinase PINOID 2 OS=Oryza sativa subsp. japonica OX=39947 GN=PID2 PE=2 SV=1	AT1G25390-Protein kinase superfamily protein Protein kinase superfamily protein	383.260025570411	1.7669564445705	0.271631442347671	6.50497758764211	7.77049643145292e-11	1.07201134442085e-09
Potra2n10c21369	GO:0004672|GO:0005524|GO:0006468|GO:0016021	sp|Q6IP06|STK3_XENLA Serine/threonine-protein kinase 3 OS=Xenopus laevis OX=8355 GN=stk3 PE=2 SV=1	AT1G25390-Protein kinase superfamily protein Protein kinase superfamily protein	146.02907675438	1.63580834241375	0.422482587127455	3.87189529759307	0.00010799234284961	0.000429234151498134
Potra2n10c21375	GO:0006541|GO:0016740|GO:0016787	sp|P22347|YVDE_LACLC Putative glutamine amidotransferase-like protein YvdE homolog (Fragment) OS=Lactococcus lactis subsp. cremoris OX=1359 PE=4 SV=3	AT5G38200-Class I glutamine amidotransferase-like superfamily protein Class I glutamine amidotransferase-like superfamily protein	54.7704538170662	4.11119899891322	0.78465355290725	5.23950854957664	1.61004787694773e-07	1.19033376970976e-06
Potra2n10c21379	GO:0004672|GO:0005515|GO:0005524|GO:0006468|GO:0016021|GO:0032440|GO:0055114	sp|P43404|ZAP70_MOUSE Tyrosine-protein kinase ZAP-70 OS=Mus musculus OX=10090 GN=Zap70 PE=1 SV=3	AT2G01210-Leucine-rich repeat protein kinase family protein Leucine-rich repeat protein kinase family protein	1570.77077030485	-0.652932314989075	0.165095229946968	-3.95488297995534	7.65721212994143e-05	0.000314888068310366
Potra2n10c21381	GO:0005515|GO:0005634|GO:0006355|GO:0009734	sp|Q9XID4|ARFL_ARATH Auxin response factor 12 OS=Arabidopsis thaliana OX=3702 GN=ARF12 PE=2 SV=2	AT2G01200-indole-3-acetic acid inducible 32 indole-3-acetic acid inducible 32	24.169381576938	-3.7704177989057	0.755251044228915	-4.99227088491505	5.96734814220214e-07	3.91545959235981e-06
Potra2n10c21382	GO:0004252|GO:0005634|GO:0006508|GO:0009734	None available	AT1G15060-alpha/beta hydrolase family protein alpha/beta hydrolase family protein	248.585762053054	1.40827281178047	0.239411306419753	5.8822318496161	4.04770788752233e-09	4.04985847235821e-08
Potra2n10c21384	GO:0005515|GO:0044424	None available	AT2G01190-Octicosapeptide/Phox/Bem1p family protein Octicosapeptide/Phox/Bem1p family protein	2705.68957136503	0.891657635330492	0.110643990189309	8.05879861892986	7.70479060968412e-16	2.50254246926603e-14
Potra2n10c21386	GO:0004601|GO:0005886|GO:0006687|GO:0006804|GO:0006979|GO:0008195|GO:0009395|GO:0016021|GO:0016311|GO:0046486|GO:0098869	sp|Q6T4P5|PLPR3_HUMAN Phospholipid phosphatase-related protein type 3 OS=Homo sapiens OX=9606 GN=PLPPR3 PE=2 SV=1	AT1G15080-lipid phosphate phosphatase 2 lipid phosphate phosphatase 2	436.541801959529	-0.602536771506752	0.157138451585544	-3.8344324092995	0.000125854572858082	0.000492216282277181
Potra2n10c21387	GO:0005313|GO:0015180|GO:0015181|GO:0015185|GO:0015189|GO:0015808|GO:0015812|GO:0015813|GO:0015819|GO:0016021|GO:1903401|GO:1903826	sp|Q797A7|MTRTR_BACSU Methylthioribose transporter OS=Bacillus subtilis (strain 168) OX=224308 GN=mtrA PE=3 SV=1	AT2G01170-bidirectional amino acid transporter 1 bidirectional amino acid transporter 1	280.087119154847	6.27002887946688	0.862259611737685	7.2716253830225	3.55187476322944e-13	7.46743431082783e-12
Potra2n10c21398	GO:0004332|GO:0005829|GO:0006000|GO:0006013|GO:0006020|GO:0006094|GO:0006096|GO:0006098|GO:0015976|GO:0030388	sp|A8Z3K5|ALF1_STAAT Fructose-bisphosphate aldolase class 1 OS=Staphylococcus aureus (strain USA300 / TCH1516) OX=451516 GN=fda PE=3 SV=1	AT2G01140-Aldolase superfamily protein Aldolase superfamily protein	3941.35470765156	0.720889293231733	0.145522887551199	4.95378634496998	7.27831213467697e-07	4.67443169594698e-06
Potra2n10c21408	GO:0006855|GO:0015297|GO:0016021|GO:0042908|GO:0042910	sp|O31855|NORM_BACSU Probable multidrug resistance protein NorM OS=Bacillus subtilis (strain 168) OX=224308 GN=norM PE=3 SV=1	AT5G52450-MATE efflux family protein MATE efflux family protein	77.6477422254795	1.26925122449887	0.358109590764152	3.54430949975532	0.00039364285724923	0.00137858664831545
Potra2n10c21410	GO:0005507|GO:0009570|GO:0009579|GO:0009941|GO:0016491|GO:0055114	sp|Q9L6L9|FRE_SALTY NAD(P)H-flavin reductase OS=Salmonella typhimurium (strain LT2 / SGSC1412 / ATCC 700720) OX=99287 GN=fre PE=1 SV=3	AT1G15140-FAD/NAD(P)-binding oxidoreductase FAD/NAD(P)-binding oxidoreductase	5091.33321386804	-0.748845197481609	0.152858942915704	-4.89892958303765	9.63601679317444e-07	6.05010589986308e-06
Potra2n10c21417	GO:0003756|GO:0005615|GO:0009055|GO:0016971|GO:0020037|GO:0022900|GO:0030173|GO:0045454	sp|P13667|PDIA4_HUMAN Protein disulfide-isomerase A4 OS=Homo sapiens OX=9606 GN=PDIA4 PE=1 SV=2	AT2G01270-quiescin-sulfhydryl oxidase 2 quiescin-sulfhydryl oxidase 2	1087.82478568753	0.829310414651875	0.122022758996231	6.79635849470909	1.07296590999492e-11	1.73119175343366e-10
Potra2n10c21422	GO:0000030|GO:0000041|GO:0000075|GO:0000118|GO:0000123|GO:0000136|GO:0000151|GO:0000226|GO:0000272|GO:0000398|GO:0000776|GO:0000785|GO:0000793|GO:0000976|GO:0001522|GO:0001575|GO:0002161|GO:0002183|GO:0003682|GO:0003697|GO:0003700|GO:0003712|GO:0003774|GO:0003779|GO:0003899|GO:0003916|GO:0004084|GO:0004180|GO:0004197|GO:0004386|GO:0004407|GO:0004470|GO:0004557|GO:0004559|GO:0004564|GO:0004601|GO:…	None available	0	44.6733222073347	1.88548470683435	0.605431827860886	3.11428078285239	0.00184393922023325	0.00541535185498825
Potra2n10c21433	GO:0030001|GO:0046872	sp|Q8LDS4|NAKR1_ARATH Protein SODIUM POTASSIUM ROOT DEFECTIVE 1 OS=Arabidopsis thaliana OX=3702 GN=NAKR1 PE=1 SV=1	AT1G71050-Heavy metal transport/detoxification superfamily protein Heavy metal transport/detoxification superfamily protein	753.916661937326	1.35961497565095	0.456983876717659	2.97519244095995	0.00292804799067486	0.00812665093443015
Potra2n10c21440	GO:0004842|GO:0005515|GO:0005634|GO:0005737|GO:0016567	sp|Q71VM4|IMA1A_ORYSJ Importin subunit alpha-1a OS=Oryza sativa subsp. japonica OX=39947 GN=Os01g0253300 PE=1 SV=2	AT1G23030-ARM repeat superfamily protein ARM repeat superfamily protein	1137.51397547905	-0.759723976220894	0.158673823481146	-4.7879603551065	1.68484920690211e-06	1.0088431635423e-05
Potra2n10c21441	GO:0005886	sp|Q6NLC8|Y1648_ARATH Uncharacterized protein At1g66480 OS=Arabidopsis thaliana OX=3702 GN=At1g66480 PE=2 SV=1	AT1G71015-plastid movement impaired protein plastid movement impaired protein	14.7838957098172	5.74281371532634	1.35009843605945	4.25362592974182	2.10336561500134e-05	9.8095048777455e-05
Potra2n10c21447	GO:0016021	None available	0	699.88577197881	0.973684974730153	0.228553155786452	4.26021234044965	2.04232781521557e-05	9.55526717308667e-05
Potra2n10c21449	#N/A	sp|Q0WSZ8|WDL6_ARATH Protein WVD2-like 6 OS=Arabidopsis thaliana OX=3702 GN=WDL6 PE=1 SV=1	AT1G70950-TPX2 (targeting protein for Xklp2) protein family TPX2 (targeting protein for Xklp2) protein family	2220.15392994112	0.694794621192835	0.209291212387537	3.3197505679613	0.00090097909665709	0.00287085000051577
Potra2n10c21453	GO:0000165|GO:0003678|GO:0003700|GO:0004185|GO:0004707|GO:0005524|GO:0005634|GO:0005657|GO:0005667|GO:0006281|GO:0006310|GO:0006355|GO:0006508|GO:0007178|GO:0009069|GO:0032508|GO:0043565|GO:0045449	sp|Q6H6S3|HOX24_ORYSJ Homeobox-leucine zipper protein HOX24 OS=Oryza sativa subsp. japonica OX=39947 GN=HOX24 PE=2 SV=1	AT2G01430-homeobox-leucine zipper protein 17 homeobox-leucine zipper protein 17	18.4119155263977	-1.84549468736222	0.614082192825571	-3.00528937155881	0.00265328290913667	0.00744319542631189
Potra2n10c21455	GO:0016021	None available	AT1G14990-transmembrane protein transmembrane protein	85.5761279255248	-1.186422987996	0.351879605998393	-3.37167306024952	0.000747130822584194	0.00242817517339863
Potra2n10c21458	GO:0000786|GO:0003677|GO:0005634|GO:0006144|GO:0006334|GO:0006753|GO:0008893|GO:0009507|GO:0019693|GO:0034432	sp|Q7VRF3|RPPH_BLOFL RNA pyrophosphohydrolase OS=Blochmannia floridanus OX=203907 GN=rppH PE=3 SV=1	AT1G30110-nudix hydrolase homolog 25 nudix hydrolase homolog 25	334.943568423717	1.04688340604094	0.180807763090039	5.7900357161081	7.03714587265098e-09	6.71227618620009e-08
Potra2n10c21465	#N/A	None available	AT1G23110-fold protein fold protein	204.009207589277	-1.15945873000104	0.348191602898718	-3.32994454877276	0.000868632809367504	0.00277684435384563
Potra2n10c21467	GO:0006952|GO:0016021	None available	0	262.002842556574	0.941329620257459	0.267211090011764	3.52279398364798	0.000427023155530602	0.00148171077552103
Potra2n10c21468	GO:0006952	sp|A0A2U9GHG9|THS1_PAPSO Thebaine synthase 1 OS=Papaver somniferum OX=3469 GN=THS1 PE=1 SV=1	AT1G70850-MLP-like protein 34 MLP-like protein 34	329.858569556921	-1.00453016021357	0.324595846916804	-3.09471045225984	0.00197005115953644	0.00573208572674304
Potra2n10c21471	GO:0016021	None available	AT1G70780-hypothetical protein hypothetical protein	2224.49171719291	0.862356356820599	0.112727110480864	7.64994643384376	2.01063050655875e-14	5.21221855210569e-13
Potra2n10c21486	GO:0000786|GO:0003690|GO:0005730|GO:0006334|GO:0016584|GO:0030261|GO:0031492|GO:0031936|GO:0045910	sp|Q10370|HMGYB_SOYBN HMG-Y-related protein B (Fragment) OS=Glycine max OX=3847 PE=2 SV=1	AT1G14900-high mobility group A high mobility group A	730.136260252094	-2.81103220189494	0.332894460324692	-8.44421441904792	3.06096900002022e-17	1.22457339478806e-15
Potra2n10c21490	GO:0003677|GO:0005524|GO:0005982|GO:0005985|GO:0006270|GO:0008810|GO:0016021|GO:0030245	sp|P37700|GUNG_RUMCH Endoglucanase G OS=Ruminiclostridium cellulolyticum (strain ATCC 35319 / DSM 5812 / JCM 6584 / H10) OX=394503 GN=celCCG PE=1 SV=2	AT1G70710-glycosyl hydrolase 9B1 glycosyl hydrolase 9B1	375.11427473742	-2.28920066399779	0.513307507976169	-4.45970617695322	8.20720886893517e-06	4.21372647751912e-05
Potra2n10c21491	GO:0016021	sp|Q66I68|CNFN_DANRE Cornifelin homolog OS=Danio rerio OX=7955 GN=cnfn PE=3 SV=1	AT1G14870-PLANT CADMIUM RESISTANCE 2 PLANT CADMIUM RESISTANCE 2	696.156368926392	2.05463629169308	0.347981142641087	5.90444722406197	3.53831115437713e-09	3.58233622403988e-08
Potra2n10c21492	GO:0016021	sp|Q66I68|CNFN_DANRE Cornifelin homolog OS=Danio rerio OX=7955 GN=cnfn PE=3 SV=1	AT1G14870-PLANT CADMIUM RESISTANCE 2 PLANT CADMIUM RESISTANCE 2	3490.53486369287	0.956886750407793	0.158517649437061	6.03646820278975	1.57523773708273e-09	1.70903570783741e-08
Potra2n10c21493	GO:0005737|GO:0005871|GO:0005874|GO:0007017|GO:0008574|GO:0030286|GO:0045505|GO:0051959|GO:2000582	sp|Q9LK24|FB327_ARATH F-box protein At3g27290 OS=Arabidopsis thaliana OX=3702 GN=At3g27290 PE=2 SV=1	AT2G01620-RNI-like superfamily protein RNI-like superfamily protein	593.237147669808	1.08367570123391	0.186679351918524	5.80501105289288	6.43617580738961e-09	6.18154240386228e-08
Potra2n10c21496	GO:0048583	sp|Q6ES51|TIF6B_ORYSJ Protein TIFY 6b OS=Oryza sativa subsp. japonica OX=39947 GN=TIFY6B PE=1 SV=1	AT3G17860-jasmonate-zim-domain protein 3 jasmonate-zim-domain protein 3	4413.32351268925	0.510155351900995	0.146183797947987	3.48982143754749	0.000483343389427276	0.00165191406778075
Potra2n10c21503	GO:0042432|GO:0046872|GO:0050590|GO:0055114	sp|Q9Z3T0|EFE_PSESJ 2-oxoglutarate-dependent ethylene/succinate-forming enzyme OS=Pseudomonas syringae pv. pisi OX=59510 GN=efe PE=3 SV=1	AT1G06620-2-oxoglutarate (2OG) and Fe(II)-dependent oxygenase superfamily protein 2-oxoglutarate (2OG) and Fe(II)-dependent oxygenase superfamily protein	5964.9112709527	2.32862215496228	0.20955907774103	11.1120080316442	1.09665293765194e-28	1.52169252885557e-26
Potra2n10c21505	GO:0005634|GO:0005737|GO:0008486|GO:0052840|GO:0052842	sp|P0C028|NUD11_MOUSE Diphosphoinositol polyphosphate phosphohydrolase 3-beta OS=Mus musculus OX=10090 GN=Nudt11 PE=1 SV=1	AT2G01670-nudix hydrolase homolog 17 nudix hydrolase homolog 17	53.2289792628506	1.75859662851361	0.568116580694626	3.09548548356643	0.00196490990783895	0.00571838887407727
Potra2n10c21508	GO:0005515|GO:0016021	sp|O77742|OMD_BOVIN Osteomodulin OS=Bos taurus OX=9913 GN=OMD PE=1 SV=1	AT2G34930-disease resistance family protein / LRR family protein disease resistance family protein / LRR family protein	372.647203395886	4.45631940343437	0.332240991667965	13.4129126603617	5.08036607118071e-41	2.0605964784709e-38
Potra2n10c21514	GO:0005634|GO:0007010|GO:0008017|GO:0016021|GO:0016180|GO:0045298	sp|Q84W56|RNJ_ARATH Ribonuclease J OS=Arabidopsis thaliana OX=3702 GN=RNJ PE=1 SV=1	AT2G01730-cleavage and polyadenylation specificity factor 73 kDa subunit-II cleavage and polyadenylation specificity factor 73 kDa subunit-II	205.212746295381	-0.537303856043361	0.171195241575842	-3.13854433743316	0.00169789246486311	0.00503920262790172
Potra2n10c21521	GO:0000160|GO:0001172|GO:0003677|GO:0003723|GO:0003968|GO:0004073|GO:0005634|GO:0006144|GO:0006544|GO:0006563|GO:0009086|GO:0009088|GO:0009089|GO:0009097|GO:0031379|GO:0046983|GO:0050661|GO:0051287|GO:0055114	sp|Q55CU8|PITC_DICDI Phosphatidylinositol transfer protein 3 OS=Dictyostelium discoideum OX=44689 GN=pitC PE=2 SV=1	AT1G14820-Sec14p-like phosphatidylinositol transfer family protein Sec14p-like phosphatidylinositol transfer family protein	328.209805779291	1.7633407607056	0.299308095799689	5.89139012760188	3.82960248238941e-09	3.85111487516795e-08
Potra2n10c21524	GO:0005886|GO:0008168|GO:0009626|GO:0016021	sp|Q0J998|IAMT1_ORYSJ Indole-3-acetate O-methyltransferase 1 OS=Oryza sativa subsp. japonica OX=39947 GN=IAMT1 PE=1 SV=1	AT1G14780-MAC/Perforin domain-containing protein MAC/Perforin domain-containing protein	474.115750397642	1.97922758768962	0.21200623936637	9.33570442834611	1.00321896785568e-20	6.26750352335243e-19
Potra2n10c21525	GO:0003825|GO:0004805|GO:0005829|GO:0005982|GO:0005985|GO:0005992|GO:0016311|GO:0070413	sp|Q8SSL0|TPP_ENCCU Probable trehalose-phosphatase OS=Encephalitozoon cuniculi (strain GB-M1) OX=284813 GN=ECU01_0870 PE=1 SV=1	AT1G68020-UDP-Glycosyltransferase / trehalose-phosphatase family protein UDP-Glycosyltransferase / trehalose-phosphatase family protein	3792.09834655036	0.862882163909305	0.185833083779351	4.64331832825767	3.42857474890206e-06	1.91263107659869e-05
Potra2n10c21527	GO:0000978|GO:0003700|GO:0005634|GO:0005667|GO:0045449|GO:0061408	sp|Q5AK51|SFL2_CANAL Transcription factor SFL2 OS=Candida albicans (strain SC5314 / ATCC MYA-2876) OX=237561 GN=SFL2 PE=1 SV=2	AT1G67970-heat shock transcription factor A8 heat shock transcription factor A8	543.917030266173	0.55967163904612	0.158934230100501	3.52140403418581	0.000429268011849059	0.00148871637258466
Potra2n10c21534	GO:0030176|GO:0035437	sp|P40085|TAPT1_YEAST Endoplasmic reticulum membrane protein 65 OS=Saccharomyces cerevisiae (strain ATCC 204508 / S288c) OX=559292 GN=EMP65 PE=1 SV=1	AT1G67960-POLLEN DEFECTIVE IN GUIDANCE-like protein POLLEN DEFECTIVE IN GUIDANCE-like protein	1562.73277527993	0.514774916837973	0.118502783441331	4.34399008942122	1.39917830063288e-05	6.79210766302437e-05
Potra2n10c21535	GO:0004674|GO:0004714|GO:0005524|GO:0007169|GO:0009069|GO:0016021|GO:0018108|GO:0030246|GO:0048544	sp|Q10056|SHK2_SCHPO Serine/threonine-protein kinase shk2 OS=Schizosaccharomyces pombe (strain 972 / ATCC 24843) OX=284812 GN=shk2 PE=3 SV=1	AT5G24080-Protein kinase superfamily protein Protein kinase superfamily protein	895.44615368064	1.51887302374418	0.244929800264814	6.20125857328101	5.6013396233227e-10	6.6073251825181e-09
Potra2n10c21542	GO:0005524|GO:0005739|GO:0005774|GO:0031072|GO:0034605|GO:0034620|GO:0042026|GO:0042623|GO:0044183|GO:0051082|GO:0051085|GO:0051787	sp|Q02028|HSP7S_PEA Stromal 70 kDa heat shock-related protein, chloroplastic OS=Pisum sativum OX=3888 GN=HSP70 PE=2 SV=1	AT5G09590-mitochondrial HSO70 2 mitochondrial HSO70 2	32.1595828848157	1.89999866883018	0.557708601644021	3.4067946293626	0.000657305650707382	0.00217049175541701
Potra2n10c21543	GO:0048856	sp|Q9S736|OBE1_ARATH Protein OBERON 1 OS=Arabidopsis thaliana OX=3702 GN=OBE1 PE=1 SV=1	AT1G14740-class I heat shock protein, putative (DUF1423) class I heat shock protein, putative (DUF1423)	1954.86850799719	1.11783682483036	0.08750525963591	12.7745101206651	2.27576019486758e-37	6.89633813534355e-35
Potra2n10c21545	GO:0016021|GO:0016491|GO:0055114	sp|P34465|CY561_CAEEL Putative cytochrome b561 OS=Caenorhabditis elegans OX=6239 GN=F55H2.5 PE=3 SV=1	AT1G14730-Cytochrome b561/ferric reductase transmembrane protein family Cytochrome b561/ferric reductase transmembrane protein family	1051.63802049751	-1.36512269589208	0.259719988914715	-5.25613258184895	1.47116250813963e-07	1.09719175005921e-06
Potra2n10c21546	GO:0004553|GO:0005618|GO:0010411|GO:0016021|GO:0016762|GO:0042546|GO:0048046|GO:0071555	sp|P45797|GUB_PAEPO Beta-glucanase OS=Paenibacillus polymyxa OX=1406 GN=gluB PE=3 SV=1	AT1G14720-xyloglucan endotransglucosylase/hydrolase 28 xyloglucan endotransglucosylase/hydrolase 28	1313.16360175571	1.62682971520754	0.232730319030684	6.99019243381457	2.7450945904081e-12	4.95357110071999e-11
Potra2n10c21551	GO:0000993|GO:0001097|GO:0001113|GO:0003743|GO:0005673|GO:0005840|GO:0006446	sp|A6QLI8|T2EA_BOVIN General transcription factor IIE subunit 1 OS=Bos taurus OX=9913 GN=GTF2E1 PE=2 SV=1	AT1G03280-Transcription factor TFIIE, alpha subunit Transcription factor TFIIE, alpha subunit	1127.3798675243	0.63459898355372	0.160116939163181	3.96334695673253	7.39062493386317e-05	0.000305019467370646
Potra2n10c21555	#N/A	None available	AT2G01913-hypothetical protein hypothetical protein	78.5577255912997	-1.41792224641585	0.381464372826073	-3.71705026058187	0.000201562356576206	0.000754720915889092
Potra2n10c21560	GO:0004674|GO:0005515|GO:0005524|GO:0005886|GO:0006468|GO:0009069|GO:0016021	sp|B4JTV9|SUR8_DROGR Leucine-rich repeat protein soc-2 homolog OS=Drosophila grimshawi OX=7222 GN=Sur-8 PE=3 SV=1	AT2G01950-BRI1-like 2 BRI1-like 2	230.732035545324	-0.721513966540227	0.200510231881754	-3.59838976679116	0.000320193511783033	0.00114369079320524
Potra2n10c21562	GO:0003676|GO:0015079|GO:0016021|GO:0071805	sp|Q8D1U8|KUP_WIGBR Low affinity potassium transport system protein kup OS=Wigglesworthia glossinidia brevipalpis OX=36870 GN=kup PE=3 SV=1	AT5G14880-Potassium transporter family protein Potassium transporter family protein	330.394747380736	2.15575063184722	0.295965598863205	7.28378784604492	3.24575305977322e-13	6.87317539500893e-12
Potra2n10c21565	GO:0007140|GO:0007143	sp|Q6NLW5|XRI1_ARATH Protein XRI1 OS=Arabidopsis thaliana OX=3702 GN=XRI1 PE=1 SV=2	AT2G01990-XRI1-like protein XRI1-like protein	311.872443612281	-0.823490103144382	0.258946326650473	-3.18015750134943	0.00147195025441965	0.00444417046581766
Potra2n10c21567	GO:0004351|GO:0005516|GO:0005634|GO:0005829|GO:0006522|GO:0006531|GO:0006538|GO:0019482|GO:0019530|GO:0030170|GO:0046686	sp|J7SZ64|TRPDC_CLOS1 Tryptophan decarboxylase OS=Clostridium sporogenes (strain ATCC 15579) OX=471871 GN=CLOSPO_02083 PE=1 SV=1	AT2G02010-glutamate decarboxylase 4 glutamate decarboxylase 4	93.5190081939646	2.9657756633977	0.661313894317605	4.48467163457682	7.30263049640764e-06	3.79213217268645e-05
Potra2n10c21575	GO:0003677|GO:0005634	sp|Q5N6V8|ORR26_ORYSJ Two-component response regulator ORR26 OS=Oryza sativa subsp. japonica OX=39947 GN=RR26 PE=3 SV=2	AT1G14600-Homeodomain-like superfamily protein Homeodomain-like superfamily protein	125.1562648454	3.62645486003246	0.590584784936072	6.14044748955903	8.22893342440888e-10	9.43660725537693e-09
Potra2n10c21581	GO:0003676|GO:0003700|GO:0005634|GO:0005667|GO:0006355|GO:0016020|GO:0045449|GO:0046872	sp|Q86WZ6|ZN227_HUMAN Zinc finger protein 227 OS=Homo sapiens OX=9606 GN=ZNF227 PE=1 SV=1	AT2G02080-indeterminate(ID)-domain 4 indeterminate(ID)-domain 4	3873.11904664931	-0.699165443510297	0.129726055015608	-5.38955295777844	7.06331640990623e-08	5.62589951150356e-07
Potra2n10c21585	GO:0005515	sp|Q9FIT7|PP442_ARATH Pentatricopeptide repeat-containing protein At5g61990, mitochondrial OS=Arabidopsis thaliana OX=3702 GN=At5g61990 PE=2 SV=1	AT5G13770-Pentatricopeptide repeat (PPR-like) superfamily protein Pentatricopeptide repeat (PPR-like) superfamily protein	306.766909851724	-1.33959547823919	0.19476874666052	-6.87787697568383	6.07510976047594e-12	1.02472292850408e-10
Potra2n10c21586	GO:0005515	sp|Q9SUF9|PP305_ARATH Pentatricopeptide repeat-containing protein At4g08210 OS=Arabidopsis thaliana OX=3702 GN=PCMP-E100 PE=3 SV=1	AT1G73400-Pentatricopeptide repeat (PPR) superfamily protein Pentatricopeptide repeat (PPR) superfamily protein	291.642007492263	-0.68728518483739	0.164867378452032	-4.16871543230945	3.06321146695143e-05	0.00013781315207288
Potra2n10c21588	#N/A	None available	0	140.825845875592	-0.785591038534333	0.20910640036744	-3.75689618851407	0.000172033819069941	0.000653059698482352
Potra2n10c21591	GO:0005886|GO:0046872|GO:0046983	sp|O80837|REMO_ARATH Remorin OS=Arabidopsis thaliana OX=3702 GN=DBP PE=1 SV=1	AT2G02170-Remorin family protein Remorin family protein	400.593389441668	-0.532852651129667	0.176559955879872	-3.01797000613327	0.00254474089827765	0.00717389207377924
Potra2n10c21595	GO:0001653|GO:0004383|GO:0004674|GO:0005515|GO:0005524|GO:0005886|GO:0006144|GO:0006182|GO:0007165|GO:0009069|GO:0016021|GO:0031347|GO:0032440|GO:0045087|GO:0046039|GO:0046777|GO:0055114	sp|Q9LMT9|WAKLL_ARATH Putative wall-associated receptor kinase-like 13 OS=Arabidopsis thaliana OX=3702 GN=WAKL13 PE=3 SV=1	AT2G02220-phytosulfokin receptor 1 phytosulfokin receptor 1	658.205797781992	1.98746995733636	0.288293825792104	6.89390399491099	5.42816650181981e-12	9.27467152650534e-11
Potra2n10c21596	GO:0003677|GO:0009055|GO:0015035|GO:0022900|GO:0035556|GO:0045454	None available	AT3G11920-glutaredoxin-like protein glutaredoxin-like protein	545.224431415368	1.34096921412311	0.210228870380527	6.37861589464793	1.7869559068352e-10	2.32075396688686e-09
Potra2n10c21598	GO:0000076|GO:0003677|GO:0006974|GO:0008270|GO:0031298|GO:0043111|GO:0048478	sp|Q9BVW5|TIPIN_HUMAN TIMELESS-interacting protein OS=Homo sapiens OX=9606 GN=TIPIN PE=1 SV=2	AT3G02820-zinc knuckle (CCHC-type) family protein zinc knuckle (CCHC-type) family protein	142.758035996421	-2.02526663974324	0.646022453123528	-3.13497871467322	0.00171866581452602	0.00509111298136675
Potra2n10c21599	GO:0004672|GO:0005515|GO:0005524|GO:0006468|GO:0016021|GO:0032440|GO:0055114	sp|Q255D2|PKND_CHLFF Serine/threonine-protein kinase PknD OS=Chlamydia felis (strain Fe/C-56) OX=264202 GN=pknD PE=3 SV=2	AT1G10850-Leucine-rich repeat protein kinase family protein Leucine-rich repeat protein kinase family protein	411.651635461874	-2.02086255206789	0.303260294890918	-6.66378878512529	2.66856906994541e-11	4.03870005511141e-10
Potra2n10c21600	GO:0016021	None available	0	40.007566839845	-2.45039891196149	0.61989441150772	-3.95292950940078	7.72001851275303e-05	0.000316828406086894
Potra2n10c21606	GO:0004829|GO:0005524|GO:0005739|GO:0006435|GO:0006544|GO:0006563|GO:0006566|GO:0009507	sp|B7K1H5|SYP_RIPO1 Proline--tRNA ligase OS=Rippkaea orientalis (strain PCC 8801) OX=41431 GN=proS PE=3 SV=1	AT5G26830-Threonyl-tRNA synthetase Threonyl-tRNA synthetase	496.157649181673	0.570682907773207	0.166499223068093	3.42754096540028	0.000609074399751444	0.00202773550638301
Potra2n10c21608	#N/A	sp|Q9XIN0|LHW_ARATH Transcription factor LHW OS=Arabidopsis thaliana OX=3702 GN=LHW PE=1 SV=1	AT1G60060-Serine/threonine-protein kinase WNK (With No Lysine)-like protein Serine/threonine-protein kinase WNK (With No Lysine)-like protein	923.600866139444	2.24810138489015	0.208672619528268	10.7733414665148	4.59997356509923e-27	5.58864991107263e-25
Potra2n10c21611	GO:0004864|GO:0006952|GO:0009738|GO:0010427|GO:0032515|GO:0038023	sp|P26987|SAM22_SOYBN Stress-induced protein SAM22 OS=Glycine max OX=3847 GN=PR-10 PE=1 SV=1	AT1G24020-MLP-like protein 423 MLP-like protein 423	15549.1113131128	-1.71511217807705	0.239981382843713	-7.1468551341502	8.87884905393994e-13	1.7416813724559e-11
Potra2n10c21614	GO:0005794|GO:0010411|GO:0016021|GO:0016413|GO:0042967	sp|Q8RXQ1|TBL35_ARATH Protein trichome birefringence-like 35 OS=Arabidopsis thaliana OX=3702 GN=TBL35 PE=2 SV=1	AT1G70230-TRICHOME BIREFRINGENCE-LIKE 27 TRICHOME BIREFRINGENCE-LIKE 27	732.41437472111	1.97638559574077	0.389588832988768	5.07300371157647	3.91584858951013e-07	2.67731930015159e-06
Potra2n10c21616	GO:0005886|GO:0009506|GO:0016021|GO:0022857|GO:0055085	sp|O32139|PUCJ_BACSU Uric acid permease PucJ OS=Bacillus subtilis (strain 168) OX=224308 GN=pucJ PE=2 SV=1	AT1G60030-nucleobase-ascorbate transporter 7 nucleobase-ascorbate transporter 7	696.240000306992	-1.52377139009419	0.25576285035973	-5.95775104926697	2.55732682821727e-09	2.67121095479874e-08
Potra2n10c21617	#N/A	None available	AT1G60010-D-ribose-binding periplasmic protein D-ribose-binding periplasmic protein	216.591258435259	-1.4120704010998	0.237503251462433	-5.94547818779295	2.75650956118663e-09	2.85887561255406e-08
Potra2n10c21618	GO:0000074|GO:0000079|GO:0000307|GO:0004672|GO:0005634|GO:0005737|GO:0016021|GO:0016538|GO:0019901|GO:0044772	sp|Q75I54|CCA31_ORYSJ Cyclin-A3-1 OS=Oryza sativa subsp. japonica OX=39947 GN=CYCA3-1 PE=3 SV=1	AT1G70210-CYCLIN D1;1 CYCLIN D1;1	950.314941276284	-0.57307415005907	0.190444805871087	-3.00913510052349	0.00261992585263326	0.00735901610684245
Potra2n10c21621	GO:0003677|GO:0003887|GO:0005634|GO:0006260|GO:0006281|GO:0010468|GO:0042575|GO:0046872|GO:0071897	sp|B6UFC7|PRIN2_MAIZE Protein PLASTID REDOX INSENSITIVE 2, chloroplastic OS=Zea mays OX=4577 GN=PRIN2 PE=2 SV=1	AT1G10522-Serine/Threonine-kinase Serine/Threonine-kinase	672.316450560345	-1.04038468392041	0.205187264009412	-5.07041550041178	3.96948129194293e-07	2.70977226257854e-06
Potra2n10c21628	GO:0003824|GO:0005992|GO:0016021	None available	AT1G70280-NHL domain-containing protein NHL domain-containing protein	1569.34568657783	-0.834720959199198	0.212927435245217	-3.92021327941087	8.84706371873164e-05	0.000358230667916819
Potra2n10c21631	GO:0016021|GO:0016787	sp|P94512|PSP_BACSU Phosphoserine phosphatase OS=Bacillus subtilis (strain 168) OX=224308 GN=serB PE=1 SV=2	AT1G14310-Haloacid dehalogenase-like hydrolase (HAD) superfamily protein Haloacid dehalogenase-like hydrolase (HAD) superfamily protein	424.276692986677	-0.605542737158191	0.190118179192406	-3.1850859277658	0.00144711032468699	0.00437719327673793
Potra2n10c21634	GO:0003700|GO:0005634|GO:0005667|GO:0043565|GO:0045449|GO:0045893	sp|Q1KL17|HXABA_TAKRU Homeobox protein Hox-A11a OS=Takifugu rubripes OX=31033 GN=hoxa11a PE=3 SV=1	AT1G26960-homeobox protein 23 homeobox protein 23	2330.28430122167	0.557969607069059	0.170597945906812	3.27067013675444	0.00107292980738858	0.00335150727985692
Potra2n10c21636	GO:0016021	None available	AT1G14345-NAD(P)-linked oxidoreductase superfamily protein NAD(P)-linked oxidoreductase superfamily protein	1884.78459947256	-1.21323634265141	0.204523783040882	-5.93200616873441	2.99255378127637e-09	3.07585527834581e-08
Potra2n10c21640	GO:0004556|GO:0005509|GO:0005982|GO:0005985|GO:0009570|GO:0033910	sp|Q08806|AMY2_SCHOC Alpha-amylase 2 OS=Schwanniomyces occidentalis OX=27300 GN=SWA2 PE=3 SV=1	AT1G69830-alpha-amylase-like 3 alpha-amylase-like 3	7289.19233759922	0.58436647532728	0.163229124801555	3.58003803572261	0.000343544197559657	0.00121916802052265
Potra2n10c21641	GO:0016021	None available	AT1G27000-GRIP/coiled-coil protein, putative (DUF1664) GRIP/coiled-coil protein, putative (DUF1664)	926.834284322738	0.873951823847668	0.139274113592781	6.27504854493626	3.49525222265173e-10	4.29999204843631e-09
Potra2n10c21644	GO:0003697|GO:0003700|GO:0005667|GO:0009536|GO:0043565|GO:0045449|GO:0045893|GO:0050832	sp|Q8VYF7|WHY2_ARATH Single-stranded DNA-binding protein WHY2, mitochondrial OS=Arabidopsis thaliana OX=3702 GN=WHY2 PE=1 SV=1	AT1G14410-ssDNA-binding transcriptional regulator ssDNA-binding transcriptional regulator	1820.76267880151	-0.56695134361483	0.191143776034515	-2.96609889883338	0.00301603485580959	0.00834800450798572
Potra2n10c21649	GO:0000186|GO:0004709|GO:0005524|GO:0005737|GO:0007178|GO:0009069|GO:0032440|GO:0055114	sp|Q9P7X5|PPK32_SCHPO Protein kinase domain-containing protein ppk32 OS=Schizosaccharomyces pombe (strain 972 / ATCC 24843) OX=284812 GN=ppk32 PE=1 SV=1	AT3G06030-NPK1-related protein kinase 3 NPK1-related protein kinase 3	105.367343520334	-1.59099026082186	0.326623018706132	-4.87102919789402	1.11018430839749e-06	6.89491145031603e-06
Potra2n10c21660	GO:0001676|GO:0003989|GO:0003996|GO:0004467|GO:0005777|GO:0006090|GO:0006633|GO:0009317|GO:0010193|GO:0102391	sp|Q8PDW6|OLEC_XANCP Olefin beta-lactone synthetase OS=Xanthomonas campestris pv. campestris (strain ATCC 33913 / DSM 3586 / NCPPB 528 / LMG 568 / P 25) OX=190485 GN=oleC PE=1 SV=1	AT3G05970-long-chain acyl-CoA synthetase 6 long-chain acyl-CoA synthetase 6	3274.06272421952	1.79777297490395	0.237329111807877	7.57502086958167	3.59069906831983e-14	8.92226109681281e-13
Potra2n10c21664	GO:0005507|GO:0009055|GO:0009506|GO:0016021|GO:0022900|GO:0046658	sp|Q8LC95|ENL3_ARATH Early nodulin-like protein 3 OS=Arabidopsis thaliana OX=3702 GN=At5g25090 PE=2 SV=2	AT5G26330-Cupredoxin superfamily protein Cupredoxin superfamily protein	137.939237464189	-2.29310069540911	0.318844528828918	-7.19190855753874	6.38918180708517e-13	1.28387491739324e-11
Potra2n10c21665	GO:0005358|GO:0005886|GO:0006812|GO:0009414|GO:0009506|GO:0009651|GO:0009737|GO:0016021|GO:0032440|GO:0055114|GO:1904659	sp|Q12407|YD199_YEAST Putative metabolite transport protein YDL199C OS=Saccharomyces cerevisiae (strain ATCC 204508 / S288c) OX=559292 GN=YDL199C PE=1 SV=1	AT5G26340-Major facilitator superfamily protein Major facilitator superfamily protein	3994.43492953994	5.85032350671296	0.717522217583059	8.15350850935252	3.53515373229528e-16	1.22310751966185e-14
Potra2n10c21669	GO:0005515|GO:0016702|GO:0031408|GO:0046872|GO:0055114	sp|D3ZKX9|LOXE3_RAT Hydroperoxide isomerase ALOXE3 OS=Rattus norvegicus OX=10116 GN=Aloxe3 PE=1 SV=1	AT3G22400-PLAT/LH2 domain-containing lipoxygenase family protein PLAT/LH2 domain-containing lipoxygenase family protein	2685.65542520915	-0.696948095175111	0.229188352400247	-3.04094029158159	0.00235840594253713	0.00671458037462732
Potra2n10c21670	GO:0009535|GO:0009538|GO:0015979	sp|P84563|PSAD_POPEU Photosystem I reaction center subunit II (Fragment) OS=Populus euphratica OX=75702 GN=psaD PE=1 SV=1	AT1G03130-photosystem I subunit D-2 photosystem I subunit D-2	33395.0608696367	-1.51449050740798	0.217247244772483	-6.97127601776522	3.14079059386607e-12	5.62143945802343e-11
Potra2n10c21671	GO:0016311|GO:0033883	sp|P53078|SDT1_YEAST Suppressor of disruption of TFIIS OS=Saccharomyces cerevisiae (strain ATCC 204508 / S288c) OX=559292 GN=SDT1 PE=1 SV=1	AT2G32150-Haloacid dehalogenase-like hydrolase (HAD) superfamily protein Haloacid dehalogenase-like hydrolase (HAD) superfamily protein	474.490520338705	3.20008795135488	0.500659112155551	6.39175014228172	1.63997723660928e-10	2.14253517670798e-09
Potra2n10c21673	GO:0006596|GO:0008168|GO:0010487|GO:0032259	sp|P52788|SPSY_HUMAN Spermine synthase OS=Homo sapiens OX=9606 GN=SMS PE=1 SV=2	AT5G19530-S-adenosyl-L-methionine-dependent methyltransferases superfamily protein S-adenosyl-L-methionine-dependent methyltransferases superfamily protein	532.748865816263	-2.50408983757967	0.358427061536013	-6.98633029227363	2.82169350349521e-12	5.08483441737169e-11
Potra2n10c21674	GO:0005507|GO:0008131|GO:0009308|GO:0048038|GO:0055114	sp|Q812C9|AOC2_MOUSE Retina-specific copper amine oxidase OS=Mus musculus OX=10090 GN=Aoc2 PE=2 SV=2	AT1G31710-Copper amine oxidase family protein Copper amine oxidase family protein	1001.60656181919	-2.16854400482065	0.627314542148418	-3.45686869842655	0.000546491053126311	0.00184241561695934
Potra2n10c21677	#N/A	None available	AT1G05370-Sec14p-like phosphatidylinositol transfer family protein Sec14p-like phosphatidylinositol transfer family protein	93.6565576656819	-1.50358499847262	0.262765966602918	-5.72214513892805	1.05187386421424e-08	9.72697388851081e-08
Potra2n10c21679	GO:0008253|GO:0016311	sp|Q2NVM2|SURE_SODGM 5'/3'-nucleotidase SurE OS=Sodalis glossinidius (strain morsitans) OX=343509 GN=surE PE=3 SV=1	AT4G14930-Survival protein SurE-like phosphatase/nucleotidase Survival protein SurE-like phosphatase/nucleotidase	3683.2223052906	1.40813562613306	0.146063140908305	9.64059527527933	5.38746431921774e-22	3.85964970956131e-20
Potra2n10c21680	GO:0004674|GO:0005524|GO:0005737|GO:0006468|GO:0009069|GO:0035556	sp|P54736|PKN2_MYXXA Serine/threonine-protein kinase pkn2 OS=Myxococcus xanthus OX=34 GN=pkn2 PE=3 SV=1	AT3G04910-with no lysine (K) kinase 1 with no lysine (K) kinase 1	2446.841685337	0.77219978888412	0.186864850588383	4.13239721891349	3.58999313598831e-05	0.000158800075589886
Potra2n10c21686	GO:0009055|GO:0009507|GO:0022900|GO:0046872|GO:0051537	sp|Q9X406|MSMD_METHY Putative methanesulfonate monooxygenase ferredoxin reductase subunit OS=Methylosulfonomonas methylovora OX=50057 GN=msmD PE=1 SV=1	AT4G14890-2Fe-2S ferredoxin-like superfamily protein 2Fe-2S ferredoxin-like superfamily protein	1022.25052287049	-1.6577077189005	0.191101849447553	-8.67447240145859	4.15472184347739e-18	1.85967889102611e-16
Potra2n10c21693	#N/A	None available	AT1G05430-hypothetical protein hypothetical protein	319.679676203928	0.648339790233232	0.145640503523933	4.45164480035385	8.5215040337184e-06	4.35136417480054e-05
Potra2n10c21696	#N/A	None available	AT4G14819-hypothetical protein (DUF1677) hypothetical protein (DUF1677)	218.589760534092	1.46523238395987	0.272456146419719	5.37786503704959	7.53742826688184e-08	5.97105645517046e-07
Potra2n10c21700	GO:0008080|GO:0042967	sp|P40586|YIW2_YEAST Uncharacterized protein YIR042C OS=Saccharomyces cerevisiae (strain ATCC 204508 / S288c) OX=559292 GN=YIR042C PE=4 SV=1	AT2G32030-Acyl-CoA N-acyltransferases (NAT) superfamily protein Acyl-CoA N-acyltransferases (NAT) superfamily protein	191.630349283512	3.39050070985125	0.504085586141001	6.72604177359452	1.74340532133319e-11	2.73102423598504e-10
Potra2n10c21701	GO:0006869|GO:0008289|GO:0016021	sp|Q9ZVC7|XYP11_ARATH Xylogen-like protein 11 OS=Arabidopsis thaliana OX=3702 GN=XYP11 PE=2 SV=2	AT4G14815-Bifunctional inhibitor/lipid-transfer protein/seed storage 2S albumin superfamily protein Bifunctional inhibitor/lipid-transfer protein/seed storage 2S albumin superfamily protein	516.409925687982	5.93887817582521	0.966292204295087	6.14604790292978	7.94373023468815e-10	9.1294029602144e-09
Potra2n10c21703	GO:0006869|GO:0008289|GO:0016020	sp|Q9ZVC7|XYP11_ARATH Xylogen-like protein 11 OS=Arabidopsis thaliana OX=3702 GN=XYP11 PE=2 SV=2	AT4G14815-Bifunctional inhibitor/lipid-transfer protein/seed storage 2S albumin superfamily protein Bifunctional inhibitor/lipid-transfer protein/seed storage 2S albumin superfamily protein	76.3177110676723	6.44629249777672	1.52346363461908	4.2313399225893	2.32303292317921e-05	0.000107295795351606
Potra2n10c21704	GO:0016021	None available	AT3G22620-Bifunctional inhibitor/lipid-transfer protein/seed storage 2S albumin superfamily protein Bifunctional inhibitor/lipid-transfer protein/seed storage 2S albumin superfamily protein	670.15945865867	5.51890709319207	0.928863710291813	5.94156821075316	2.82308221175319e-09	2.91987993058694e-08
Potra2n10c21707	GO:0004439|GO:0016021|GO:0034485|GO:0046856	sp|O76745|NP_CIMLE Nitrophorin Cim l NP OS=Cimex lectularius OX=79782 PE=1 SV=1	AT1G05470-DNAse I-like superfamily protein DNAse I-like superfamily protein	189.821193524167	-1.72065698885181	0.237224741544147	-7.25327795765183	4.06804035246287e-13	8.4249658957055e-12
Potra2n10c21715	#N/A	sp|F4JY84|TCX7_ARATH Protein tesmin/TSO1-like CXC 7 OS=Arabidopsis thaliana OX=3702 GN=TCX7 PE=1 SV=1	AT3G22780-Tesmin/TSO1-like CXC domain-containing protein Tesmin/TSO1-like CXC domain-containing protein	803.682085706681	-0.588341958229695	0.178014925144873	-3.30501477755805	0.000949713924062013	0.00300795986232231
Potra2n10c21722	GO:0005515	sp|Q9FXI5|IQD32_ARATH Protein IQ-DOMAIN 32 OS=Arabidopsis thaliana OX=3702 GN=IQD32 PE=1 SV=3	AT4G14750-IQ-domain 19 IQ-domain 19	102.638236194659	-1.57633112034729	0.404990731995932	-3.89226467622751	9.93128128989771e-05	0.000397821985853116
Potra2n10c21724	GO:0009734|GO:0010305|GO:0016021	sp|Q8W4K5|VAB_ARATH VAN3-binding protein OS=Arabidopsis thaliana OX=3702 GN=VAB PE=1 SV=1	AT3G22810-auxin canalization protein (DUF828) auxin canalization protein (DUF828)	2768.42918051954	-0.901752972589643	0.213680463050543	-4.22010023619402	2.44193718998056e-05	0.000112295887103868
Potra2n10c21734	GO:0000150|GO:0000730|GO:0000794|GO:0003690|GO:0003697|GO:0005515|GO:0005524|GO:0006144|GO:0006206|GO:0006312|GO:0008094|GO:0016021|GO:0042148|GO:0047693|GO:0051026	sp|Q57702|RADB_METJA DNA repair and recombination protein RadB OS=Methanocaldococcus jannaschii (strain ATCC 43067 / DSM 2661 / JAL-1 / JCM 10045 / NBRC 100440) OX=243232 GN=radB PE=3 SV=1	AT3G22880-DNA repair (Rad51) family protein DNA repair (Rad51) family protein	36.0911986926446	-2.68681309339277	0.574925371555848	-4.67332496758978	2.96362281998043e-06	1.67739270128734e-05
Potra2n10c21738	GO:0000103|GO:0004781|GO:0006144|GO:0009507	sp|Q54506|SAT_RIFPS Sulfate adenylyltransferase OS=Riftia pachyptila sulfur-oxidizing endosymbiont OX=35843 GN=sat PE=1 SV=1	AT3G22890-ATP sulfurylase 1 ATP sulfurylase 1	3068.81478460678	0.895315791177851	0.158376021828138	5.65310190799846	1.57577814095163e-08	1.41209432046393e-07
Potra2n10c21741	GO:0005509|GO:0008168|GO:0016021|GO:0019722|GO:0032259	sp|D3GME4|PRVB_SCOSC Parvalbumin beta OS=Scomber scombrus OX=13677 GN=pvalb PE=1 SV=1	AT4G14640-calmodulin 8 calmodulin 8	537.00885200213	3.12369732543826	0.348674564579707	8.95877601282322	3.28302278060167e-19	1.71393292253035e-17
Potra2n10c21748	GO:0004842|GO:0005515|GO:0007166|GO:0016020|GO:0016567|GO:0016874	sp|Q9SNC6|PUB13_ARATH U-box domain-containing protein 13 OS=Arabidopsis thaliana OX=3702 GN=PUB13 PE=1 SV=1	AT1G20780-senescence-associated E3 ubiquitin ligase 1 senescence-associated E3 ubiquitin ligase 1	2002.35820759867	1.62518322647706	0.154028499802395	10.5511851934027	5.01603197729754e-26	5.22698288733093e-24
Potra2n10c21752	GO:0005515|GO:0006886|GO:0008236|GO:0016192	sp|Q6NQ81|PP304_ARATH Pentatricopeptide repeat-containing protein At4g04790, mitochondrial OS=Arabidopsis thaliana OX=3702 GN=At4g04790 PE=2 SV=2	AT3G23020-Tetratricopeptide repeat (TPR)-like superfamily protein Tetratricopeptide repeat (TPR)-like superfamily protein	346.117845986204	-0.76919109644256	0.19024688862444	-4.04312050517155	5.27444947647273e-05	0.000224427995477287
Potra2n10c21753	GO:0006979|GO:0009535|GO:0016021	sp|Q9FG89|PNSB5_ARATH Photosynthetic NDH subunit of subcomplex B 5, chloroplastic OS=Arabidopsis thaliana OX=3702 GN=PNSB5 PE=2 SV=1	AT5G43750-NAD(P)H dehydrogenase 18 NAD(P)H dehydrogenase 18	4493.23544718352	-0.666066680789705	0.163734402129851	-4.06797027457599	4.74244293062693e-05	0.000204030296055888
Potra2n10c21754	GO:0004672|GO:0005524|GO:0006468|GO:0016021	sp|O08775|VGFR2_RAT Vascular endothelial growth factor receptor 2 OS=Rattus norvegicus OX=10116 GN=Kdr PE=1 SV=1	AT2G23770-protein kinase family protein / peptidoglycan-binding LysM domain-containing protein protein kinase family protein / peptidoglycan-binding LysM domain-containing protein	514.951682738574	1.99676565308643	0.178686822973586	11.1746664911133	5.42537845746563e-29	7.73160419743912e-27
Potra2n10c21758	GO:0005515|GO:0005634|GO:0006355|GO:0009734	sp|P93022|ARFG_ARATH Auxin response factor 7 OS=Arabidopsis thaliana OX=3702 GN=ARF7 PE=1 SV=2	AT5G43700-AUX/IAA transcriptional regulator family protein AUX/IAA transcriptional regulator family protein	2288.02906848652	0.783282444460502	0.145956427445502	5.3665498544281	8.02570240827842e-08	6.32365864590114e-07
Potra2n10c21759	GO:0005515|GO:0005634|GO:0006355	sp|Q9XED8|ARFI_ARATH Auxin response factor 9 OS=Arabidopsis thaliana OX=3702 GN=ARF9 PE=1 SV=1	AT3G23050-indole-3-acetic acid 7 indole-3-acetic acid 7	4427.88321000254	-1.16240065426821	0.235462308017427	-4.93667400126811	7.94661388150499e-07	5.06171849171291e-06
Potra2n10c21770	GO:0000373|GO:0003723|GO:0005739|GO:0009507|GO:0046983	sp|Q84N49|CAF1P_MAIZE CRS2-associated factor 1, chloroplastic OS=Zea mays OX=4577 GN=CAF1 PE=1 SV=1	AT3G23070-CRM family member 3A CRM family member 3A	3330.77640129281	-0.508111527272321	0.121947976558477	-4.16662532345232	3.09141973285066e-05	0.000138987363296171
Potra2n10c21771	GO:0046983	sp|Q9LTS4|BH041_ARATH Putative transcription factor bHLH041 OS=Arabidopsis thaliana OX=3702 GN=BHLH41 PE=3 SV=1	AT5G43650-basic helix-loop-helix (bHLH) DNA-binding superfamily protein basic helix-loop-helix (bHLH) DNA-binding superfamily protein	46.1780571688561	9.0504918054704	1.69831752929942	5.32909285179661	9.8704527958737e-08	7.65156798325648e-07
Potra2n10c21773	GO:0000786|GO:0003690|GO:0005634|GO:0006334|GO:0016584|GO:0030261|GO:0031492|GO:0031936|GO:0045910	None available	0	646.986139184728	-1.28557183865793	0.199506900400001	-6.44374623674882	1.16559914020661e-10	1.56306488974604e-09
Potra2n10c21784	GO:0004867|GO:0009611|GO:0010951	sp|P08454|ICID_SOLTU Wound-induced proteinase inhibitor 1 OS=Solanum tuberosum OX=4113 PE=1 SV=2	AT5G43580-Serine protease inhibitor, potato inhibitor I-type family protein Serine protease inhibitor, potato inhibitor I-type family protein	20.6132378542054	7.8826590521123	1.59097084123139	4.95462195021201	7.24710531534287e-07	4.65779338209896e-06
Potra2n10c21789	#N/A	None available	AT3G23123-transmembrane protein transmembrane protein	5.97347397444158	6.10010783238923	1.55046689276003	3.93436832535666	8.34157831368741e-05	0.00033985067325306
Potra2n10c21791	GO:0005515	sp|O23305|Y4449_ARATH FHA domain-containing protein At4g14490 OS=Arabidopsis thaliana OX=3702 GN=At4g14490 PE=1 SV=1	AT4G14490-SMAD/FHA domain-containing protein SMAD/FHA domain-containing protein	63.0499109809009	-2.09938774383078	0.433437655049979	-4.84357489334586	1.27523621813162e-06	7.82413955197164e-06
Potra2n10c21792	GO:0005802|GO:0005886|GO:0005982|GO:0005985|GO:0006011|GO:0009833|GO:0016021|GO:0016760|GO:0030244|GO:0071555	sp|Q7XUU0|CSLH3_ORYSJ Putative cellulose synthase-like protein H3 OS=Oryza sativa subsp. japonica OX=39947 GN=CSLH3 PE=3 SV=3	AT4G24000-cellulose synthase like G2 cellulose synthase like G2	2529.17573713182	2.96260683591165	0.239651221491062	12.3621603824045	4.18749306464283e-35	1.13813471295097e-32
Potra2n10c21793	GO:0005802|GO:0005886|GO:0005982|GO:0005985|GO:0006011|GO:0009833|GO:0016021|GO:0016760|GO:0030244|GO:0071555	sp|Q7XUU0|CSLH3_ORYSJ Putative cellulose synthase-like protein H3 OS=Oryza sativa subsp. japonica OX=39947 GN=CSLH3 PE=3 SV=3	AT4G24000-cellulose synthase like G2 cellulose synthase like G2	93.9223220515438	5.0577422368769	0.672956004529251	7.51571009521628	5.66028573606064e-14	1.36405642728979e-12
Potra2n10c21796	GO:0000155|GO:0005515|GO:0005524|GO:0005789|GO:0009365|GO:0009873|GO:0016021|GO:0023014|GO:0038199|GO:0046872|GO:0051740	sp|G0SB31|SKN7_CHATD Transcription factor SKN7 OS=Chaetomium thermophilum (strain DSM 1495 / CBS 144.50 / IMI 039719) OX=759272 GN=SKN7 PE=1 SV=1	AT3G23150-Signal transduction histidine kinase, hybrid-type, ethylene sensor Signal transduction histidine kinase, hybrid-type, ethylene sensor	1063.95672011471	2.59546443865031	0.301563492969885	8.60669311490399	7.51984137716774e-18	3.23414515607912e-16
Potra2n10c21799	#N/A	None available	AT3G23160-plant/protein (DUF668) plant/protein (DUF668)	101.875825070319	-1.50932387237871	0.378053037541234	-3.99236012543368	6.54189217575325e-05	0.000273502133399237
Potra2n10c21804	GO:0006302|GO:0006355|GO:0031011|GO:0043044	sp|Q54JV5|ARP8_DICDI Actin-related protein 8 OS=Dictyostelium discoideum OX=44689 GN=arpG PE=3 SV=1	AT5G43500-actin-related protein 9 actin-related protein 9	1040.66840689813	0.539016183989743	0.109969003888837	4.9015282936873	9.50939503410594e-07	5.97629775158925e-06
Potra2n10c21808	GO:0005829|GO:0016021|GO:0042432|GO:0046872|GO:0050590|GO:0055114	sp|A0A411L030|BUAE_ASPBU Proline hydroxylase buaE OS=Aspergillus burnettii OX=2508778 GN=buaE PE=3 SV=1	AT1G06620-2-oxoglutarate (2OG) and Fe(II)-dependent oxygenase superfamily protein 2-oxoglutarate (2OG) and Fe(II)-dependent oxygenase superfamily protein	1000.6221703185	2.36991712728769	0.408566843811142	5.80056155605024	6.60932056765464e-09	6.33629554347807e-08
Potra2n10c21811	GO:0046983	sp|Q9C682|BH115_ARATH Transcription factor bHLH115 OS=Arabidopsis thaliana OX=3702 GN=BHLH115 PE=1 SV=1	AT4G14410-basic helix-loop-helix (bHLH) DNA-binding superfamily protein basic helix-loop-helix (bHLH) DNA-binding superfamily protein	823.677685208793	0.997837079405018	0.137494577635068	7.25728313485522	3.94942460046593e-13	8.19863229658928e-12
Potra2n10c21812	GO:0016021	sp|Q9U2B7|PLR1_CAEEL Probable E3 ubiquitin-protein ligase plr-1 OS=Caenorhabditis elegans OX=6239 GN=plr-1 PE=1 SV=2	AT5G43420-RING/U-box superfamily protein RING/U-box superfamily protein	25.9979947877169	3.45740042581036	0.568878004783109	6.07757796353637	1.22011364313198e-09	1.35269453690209e-08
Potra2n10c21815	GO:0003677|GO:0003700|GO:0005634|GO:0005667|GO:0006355|GO:0045449	sp|Q9AWS0|Y1410_ORYSJ AP2/ERF and B3 domain-containing protein Os01g0141000 OS=Oryza sativa subsp. japonica OX=39947 GN=Os01g0141000 PE=2 SV=1	AT3G23240-ethylene response factor 1 ethylene response factor 1	39.1045390488156	4.6646092877136	0.997385120078136	4.6768386592214	2.91331290448366e-06	1.65282077499047e-05
Potra2n10c21816	GO:0004674|GO:0005524|GO:0009069|GO:0018105|GO:0035556	sp|C0LGU5|Y5457_ARATH Probable LRR receptor-like serine/threonine-protein kinase At5g45780 OS=Arabidopsis thaliana OX=3702 GN=At5g45780 PE=1 SV=1	AT4G14350-AGC (cAMP-dependent, cGMP-dependent and protein kinase C) kinase family protein AGC (cAMP-dependent, cGMP-dependent and protein kinase C) kinase family protein	221.203974413006	-1.06595556927582	0.228211607353991	-4.67090864323289	2.9987029219919e-06	1.69470104684661e-05
Potra2n10c21819	GO:0003676	None available	0	6.60787366530294	3.98811538384347	1.29764054044152	3.07335911568123	0.00211663604083478	0.0061107087801761
Potra2n10c21820	#N/A	sp|O80386|CIP7_ARATH COP1-interacting protein 7 OS=Arabidopsis thaliana OX=3702 GN=CIP7 PE=1 SV=1	AT5G43310-COP1-interacting protein-like protein COP1-interacting protein-like protein	2909.46246004076	-0.585824437813501	0.174159210634414	-3.36372928930663	0.000768969303819479	0.00249269724897292
Potra2n10c21821	GO:0004724|GO:0005963|GO:0006470	sp|Q6ING9|PPM1K_XENLA Protein phosphatase 1K, mitochondrial OS=Xenopus laevis OX=8355 GN=ppm1k PE=2 SV=1	AT3G23360-Protein phosphatase 2C family protein Protein phosphatase 2C family protein	46.3709780333246	1.66409373115676	0.505456792402277	3.29225713487368	0.000993866967816398	0.00312788692127391
Potra2n10c21822	GO:0003676	None available	AT3G23370-RNA-binding (RRM/RBD/RNP motifs) family protein RNA-binding (RRM/RBD/RNP motifs) family protein	65.0522569514238	-1.86120948115688	0.447945836233717	-4.15498779228699	3.25304910292014e-05	0.000145509648030856
Potra2n10c21831	GO:0003777|GO:0005524|GO:0005871|GO:0005874|GO:0008017|GO:0009524|GO:0016887|GO:0031535|GO:0045298	sp|Q9UTL2|KLP8_SCHPO Kinesin-like protein 8 OS=Schizosaccharomyces pombe (strain 972 / ATCC 24843) OX=284812 GN=klp8 PE=1 SV=1	AT4G14330-P-loop containing nucleoside triphosphate hydrolases superfamily protein P-loop containing nucleoside triphosphate hydrolases superfamily protein	147.396207012361	-1.25114739088908	0.27798509971665	-4.50077141603767	6.77072877636653e-06	3.54314199007795e-05
Potra2n10c21833	GO:0005515	sp|F4JUQ2|KCAI_ARATH KIN14B-interacting protein At4g14310 OS=Arabidopsis thaliana OX=3702 GN=At4g14310 PE=1 SV=1	AT4G14310-Transducin/WD40 repeat-like superfamily protein Transducin/WD40 repeat-like superfamily protein	120.154383455108	-1.20504256704025	0.350302876175741	-3.44000192118235	0.000581710057308229	0.00194720720554522
Potra2n10c21840	GO:0005515|GO:0016740	sp|Q86TV6|TTC7B_HUMAN Tetratricopeptide repeat protein 7B OS=Homo sapiens OX=9606 GN=TTC7B PE=1 SV=3	AT4G28600-no pollen germination related 2 no pollen germination related 2	86.1552217560147	-1.32348440881512	0.430687232702562	-3.07295946645611	0.00211947274228107	0.00611755850421483
Potra2n10c21844	GO:0015333|GO:0016021|GO:0035672|GO:0042937|GO:0042939|GO:1902600	sp|D0ZGL2|DTPB_EDWTE Dipeptide and tripeptide permease B OS=Edwardsiella tarda (strain EIB202) OX=498217 GN=dtpB PE=3 SV=1	AT5G46050-peptide transporter 3 peptide transporter 3	727.092319771689	-1.93795044940902	0.309644724486616	-6.25862576093328	3.88384631367011e-10	4.74255483162938e-09
Potra2n10c21855	GO:0007142	None available	AT2G33400-FK506-binding nuclear-like protein FK506-binding nuclear-like protein	70.2382287786457	-1.33371589415362	0.280300020788262	-4.75817265515334	1.95353374595304e-06	1.15399873803061e-05
Potra2n10c21861	GO:0004392|GO:0005509|GO:0005783|GO:0005811|GO:0006788|GO:0006952|GO:0009737|GO:0009793|GO:0015994|GO:0016021|GO:0031090|GO:0031408|GO:0034389|GO:0071614|GO:1990137	sp|F4I4P8|PXGL_ARATH Probable inactive peroxygenase-like protein OS=Arabidopsis thaliana OX=3702 GN=At1g23250 PE=3 SV=1	AT4G26740-peroxygenase 1 peroxygenase 1	230.92372474958	2.72102992075913	0.259539973332337	10.4840494734693	1.02268812014408e-25	1.01361464659694e-23
Potra2n10c21868	#N/A	None available	0	119.401056287855	1.93501659999971	0.40060204944307	4.83027134456709	1.36347111569959e-06	8.30942036391678e-06
Potra2n10c21869	GO:0003729|GO:0005634|GO:1990904	sp|P62997|TRA2B_RAT Transformer-2 protein homolog beta OS=Rattus norvegicus OX=10116 GN=Tra2b PE=1 SV=1	AT1G60000-RNA-binding (RRM/RBD/RNP motifs) family protein RNA-binding (RRM/RBD/RNP motifs) family protein	2157.65034867185	-0.580501976571643	0.100879346452467	-5.75441849085699	8.69405403194839e-09	8.16565872811853e-08
Potra2n10c21870	GO:0003729|GO:0005829|GO:1990904	sp|Q5RB87|G3BP1_PONAB Ras GTPase-activating protein-binding protein 1 OS=Pongo abelii OX=9601 GN=G3BP1 PE=2 SV=1	AT5G43960-Nuclear transport factor 2 (NTF2) family protein with RNA binding (RRM-RBD-RNP motifs) domain-containing protein Nuclear transport factor 2 (NTF2) family protein with RNA binding (RRM-RBD-RNP motifs) domain-containing protein	685.930338471562	-1.4527010072702	0.265502136360391	-5.47152285546326	4.4618478650537e-08	3.68752843618419e-07
Potra2n10c21871	GO:0005515|GO:0006396	None available	AT1G04530-Tetratricopeptide repeat (TPR)-like superfamily protein Tetratricopeptide repeat (TPR)-like superfamily protein	813.572061041213	0.655208348530374	0.141044731538603	4.64539399226725	3.39428035377683e-06	1.8955053430835e-05
Potra2n10c21873	GO:0005515|GO:0005634|GO:0006355|GO:0009734	sp|Q2R3F5|ARFW_ORYSJ Auxin response factor 23 OS=Oryza sativa subsp. japonica OX=39947 GN=ARF23 PE=1 SV=2	AT2G33310-auxin-induced protein 13 auxin-induced protein 13	245.642515315478	-1.91622076270461	0.34332291068264	-5.58139495815915	2.38597136759119e-08	2.07261117414083e-07
Potra2n10c21878	GO:0000398|GO:0005515|GO:0016021|GO:0071013	sp|Q54S79|WDR3_DICDI WD repeat-containing protein 3 homolog OS=Dictyostelium discoideum OX=44689 GN=wdr3 PE=3 SV=1	AT1G10580-Transducin/WD40 repeat-like superfamily protein Transducin/WD40 repeat-like superfamily protein	24.4911293736731	-1.86938910801388	0.568629208439692	-3.28753620156701	0.00101068193711577	0.00317549977238948
Potra2n10c21882	GO:0016021	sp|Q6L4D2|PM19L_ORYSJ Membrane protein PM19L OS=Oryza sativa subsp. japonica OX=39947 GN=PM19L PE=2 SV=1	AT1G04560-AWPM-19-like family protein AWPM-19-like family protein	40.7595464711059	3.60101941050248	0.828319595273379	4.34737923749588	1.37773882969938e-05	6.69913436115721e-05
Potra2n10c21887	GO:0004672|GO:0005524|GO:0006468|GO:0009507|GO:0016311|GO:0016791|GO:0046872	sp|Q641K5|NUAK1_MOUSE NUAK family SNF1-like kinase 1 OS=Mus musculus OX=10090 GN=Nuak1 PE=1 SV=1	AT2G33255-Haloacid dehalogenase-like hydrolase (HAD) superfamily protein Haloacid dehalogenase-like hydrolase (HAD) superfamily protein	1599.3522191552	-0.6524139876302	0.15605040280328	-4.1807901544006	2.90497862149917e-05	0.000131299256604156
Potra2n10c21892	GO:0000272|GO:0005982|GO:0005985|GO:0016161|GO:0102229	sp|P30271|AMYB_SECCE Beta-amylase (Fragment) OS=Secale cereale OX=4550 GN=BMY1 PE=2 SV=1	AT3G23920-beta-amylase 1 beta-amylase 1	2599.61910831542	1.57824409111864	0.319379773681076	4.94159061147881	7.74877891048768e-07	4.94885676347135e-06
Potra2n10c21895	#N/A	None available	AT4G13540-golgin family A protein golgin family A protein	241.783983546507	0.837260732274843	0.251397800899456	3.33042186240004	0.000867144973797731	0.00277343322688383
Potra2n10c21899	GO:0009375|GO:0009507|GO:0033354|GO:0046656|GO:0050454|GO:0055114|GO:0090415	sp|P19499|FRHB_METTH Coenzyme F420 hydrogenase subunit beta OS=Methanothermobacter thermautotrophicus (strain ATCC 29096 / DSM 1053 / JCM 10044 / NBRC 100330 / Delta H) OX=187420 GN=frhB PE=1 SV=4	AT1G04620-coenzyme F420 hydrogenase family / dehydrogenase, beta subunit family coenzyme F420 hydrogenase family / dehydrogenase, beta subunit family	1682.64292822531	-0.585623716563272	0.128074215924279	-4.57253407594164	4.81860828358391e-06	2.59950457925939e-05
Potra2n10c21901	GO:0004364|GO:0004462|GO:0005515|GO:0005737|GO:0005975|GO:0006090|GO:0006749	sp|Q9LZ06|GSTL3_ARATH Glutathione S-transferase L3 OS=Arabidopsis thaliana OX=3702 GN=GSTL3 PE=2 SV=1	AT3G09270-glutathione S-transferase TAU 8 glutathione S-transferase TAU 8	1052.43203071283	3.77487869438125	0.161465046638648	23.3789217726439	7.003129718725e-121	1.84630511904466e-116
Potra2n10c21903	GO:0004364|GO:0005515|GO:0006749	sp|O43708|MAAI_HUMAN Maleylacetoacetate isomerase OS=Homo sapiens OX=9606 GN=GSTZ1 PE=1 SV=3	AT2G29420-glutathione S-transferase tau 7 glutathione S-transferase tau 7	290.404598596627	4.89187204693191	0.313157297787034	15.6211337928286	5.2267866373466e-55	5.51196011628023e-52
Potra2n10c21906	#N/A	sp|Q54RS7|ELMOC_DICDI ELMO domain-containing protein C OS=Dictyostelium discoideum OX=44689 GN=elmoC PE=4 SV=1	AT1G67400-ELMO/CED-12 family protein ELMO/CED-12 family protein	57.0546662298247	2.42951731899992	0.483377758067122	5.02612558905236	5.00488191661863e-07	3.34555544750846e-06
Potra2n10c21907	GO:0005515|GO:0016874	None available	0	313.833617624944	1.32047197944656	0.222469854566635	5.93550969869067	2.92934005965907e-09	3.0226661969805e-08
Potra2n10c21909	GO:0003735|GO:0006412|GO:0006508|GO:0015934|GO:0016021|GO:0042254	sp|A4R254|PFF1_MAGO7 Vacuolar membrane protease OS=Magnaporthe oryzae (strain 70-15 / ATCC MYA-4617 / FGSC 8958) OX=242507 GN=MGG_06752 PE=3 SV=2	AT1G67420-Zn-dependent exopeptidases superfamily protein Zn-dependent exopeptidases superfamily protein	763.60225920365	0.977102418359427	0.166646310640874	5.86333063481436	4.53673570565275e-09	4.50156191734396e-08
Potra2n10c21919	#N/A	sp|Q9LK32|Y3721_ARATH Uncharacterized protein At3g27210 OS=Arabidopsis thaliana OX=3702 GN=Y-2 PE=1 SV=1	AT3G27210-hypothetical protein hypothetical protein	132.797697257531	-2.55933230196085	0.371743554534586	-6.88467162575305	5.79209856046012e-12	9.83910350824553e-11
Potra2n10c21922	GO:0004672|GO:0005524|GO:0005886|GO:0006468|GO:0016021|GO:0016491|GO:0055114	sp|Q62312|TGFR2_MOUSE TGF-beta receptor type-2 OS=Mus musculus OX=10090 GN=Tgfbr2 PE=1 SV=1	AT1G67510-Leucine-rich repeat protein kinase family protein Leucine-rich repeat protein kinase family protein	294.069397706711	-2.78527049109664	0.3151296141641	-8.8384917377084	9.70194124898458e-19	4.69324732271981e-17
Potra2n10c21924	GO:0004842|GO:0005506|GO:0005634|GO:0005737|GO:0016021|GO:0016567|GO:0016705|GO:0016874|GO:0020037|GO:0055114	sp|Q0DR28|PUB57_ORYSJ U-box domain-containing protein 57 OS=Oryza sativa subsp. japonica OX=39947 GN=PUB57 PE=2 SV=1	AT1G24330-ARM repeat superfamily protein ARM repeat superfamily protein	948.288999210508	-0.539983372423746	0.17287004817693	-3.12363754229466	0.00178630354990914	0.00526838648504359
Potra2n10c21932	GO:0005515|GO:0016702|GO:0031408|GO:0046872|GO:0055114	sp|P0CT92|MNLOX_NAKOS Manganese lipoxygenase OS=Nakataea oryzae OX=165778 PE=1 SV=1	AT1G67560-PLAT/LH2 domain-containing lipoxygenase family protein PLAT/LH2 domain-containing lipoxygenase family protein	228.023965744895	1.63142520516294	0.346677752572316	4.70588375821039	2.52768523929435e-06	1.45660969724057e-05
Potra2n10c21938	GO:0004601|GO:0005506|GO:0006804|GO:0006979|GO:0016021|GO:0016705|GO:0020037|GO:0055114|GO:0098869	sp|O32107|YUID_BACSU Uncharacterized membrane protein YuiD OS=Bacillus subtilis (strain 168) OX=224308 GN=yuiD PE=4 SV=1	AT1G67600-Acid phosphatase/vanadium-dependent haloperoxidase-related protein Acid phosphatase/vanadium-dependent haloperoxidase-related protein	330.300364418793	1.11338505253494	0.255600372725153	4.35596020719485	1.32484845431286e-05	6.47299937907789e-05
Potra2n10c21942	GO:0016747	sp|Q0ING3|SHT2_ORYSJ Spermidine hydroxycinnamoyltransferase 2 OS=Oryza sativa subsp. japonica OX=39947 GN=Os12g0458100 PE=3 SV=1	AT3G26040-HXXXD-type acyl-transferase family protein HXXXD-type acyl-transferase family protein	531.101965757672	2.79591537621959	0.231922443934466	12.0553894172037	1.81671814265896e-33	4.23858027549211e-31
Potra2n10c21944	GO:0004316|GO:0005835|GO:0016021|GO:0030497|GO:0042967|GO:0051287|GO:0055114|GO:0102131|GO:0102132	sp|Q9LUF2|HSD4B_ARATH 11-beta-hydroxysteroid dehydrogenase-like 4B OS=Arabidopsis thaliana OX=3702 GN=HSD7 PE=2 SV=2	AT1G24360-NAD(P)-binding Rossmann-fold superfamily protein NAD(P)-binding Rossmann-fold superfamily protein	1205.05136759734	-0.594713033702282	0.142782056081486	-4.16518048572488	3.11106347939337e-05	0.000139751367474403
Potra2n10c21945	GO:0003677|GO:0003887|GO:0005658|GO:0005739|GO:0006270|GO:0016020|GO:0042575|GO:0046982|GO:0071897	sp|Q21625|DPOA2_CAEEL DNA polymerase alpha subunit B OS=Caenorhabditis elegans OX=6239 GN=div-1 PE=3 SV=3	AT1G67630-DNA polymerase alpha 2 DNA polymerase alpha 2	167.51860128005	-1.53019379689111	0.289892110651301	-5.27849410407626	1.30249856373111e-07	9.83386197728584e-07
Potra2n10c21950	GO:0016021	None available	AT3G48140-B12D protein B12D protein	137.26770665117	2.68521893129615	0.412635572299517	6.50748290151545	7.64204466095107e-11	1.05761084221162e-09
Potra2n10c21952	GO:0000777|GO:0005515|GO:0005635|GO:0005654|GO:0005737|GO:0005828|GO:0007094|GO:0010369|GO:0016021|GO:0051301	sp|D3Z8D9|MD2L2_RAT Mitotic spindle assembly checkpoint protein MAD2B OS=Rattus norvegicus OX=10116 GN=Mad2l2 PE=2 SV=1	AT3G25980-DNA-binding HORMA family protein DNA-binding HORMA family protein	111.996215039935	-2.26551023762826	0.363204534729123	-6.2375604404771	4.44447409201587e-10	5.36020653988593e-09
Potra2n10c21954	GO:0004519|GO:0090305	None available	AT1G67660-Restriction endonuclease, type II-like superfamily protein Restriction endonuclease, type II-like superfamily protein	1199.82000616162	-0.521192102505947	0.145633470590682	-3.57879339407361	0.000345184210143877	0.00122449361090328
Potra2n10c21956	#N/A	None available	0	388.666631919799	-1.118228562896	0.240147502716027	-4.65642386553694	3.21749183770994e-06	1.80561811396249e-05
Potra2n10c21965	#N/A	sp|O08962|KCNH2_RAT Potassium voltage-gated channel subfamily H member 2 OS=Rattus norvegicus OX=10116 GN=Kcnh2 PE=1 SV=1	AT2G02710-PAS/LOV protein B PAS/LOV protein B	2527.77990288942	0.935517389149464	0.238927675266121	3.91548357931944	9.02231855543533e-05	0.000364208247428414
Potra2n10c21966	#N/A	sp|P24631|HSP21_MAIZE 17.5 kDa class II heat shock protein OS=Zea mays OX=4577 PE=2 SV=1	AT4G27670-heat shock protein 21 heat shock protein 21	187.977274459568	3.13610067045758	0.368329164748675	8.51439682382322	1.67459645484113e-17	6.97457518727197e-16
Potra2n10c21967	#N/A	None available	AT3G26050-TPX2 (targeting protein for Xklp2) protein family TPX2 (targeting protein for Xklp2) protein family	256.840180535674	-1.2561803218232	0.18442000058139	-6.81151891260738	9.65735981862105e-12	1.57164589048225e-10
Potra2n10c21973	GO:0004303|GO:0005783|GO:0008209|GO:0008210|GO:0016021|GO:0045703|GO:0055114|GO:0102339|GO:0102340|GO:0102341|GO:0102342	sp|P76633|YGCW_ECOLI Uncharacterized oxidoreductase YgcW OS=Escherichia coli (strain K12) OX=83333 GN=ygcW PE=3 SV=2	AT1G24470-beta-ketoacyl reductase 2 beta-ketoacyl reductase 2	136.238104955475	-4.46160032954851	0.671438504914469	-6.64483835361341	3.03550026336678e-11	4.51741497266024e-10
Potra2n10c21978	GO:0009523|GO:0015979|GO:0016021|GO:0030145|GO:0045454	sp|O49347|PSBY_ARATH Photosystem II core complex proteins psbY, chloroplastic OS=Arabidopsis thaliana OX=3702 GN=PSBY PE=2 SV=1	AT1G67740-photosystem II BY photosystem II BY	12935.2753878408	-1.63759421570337	0.205350346058679	-7.97463577312611	1.52830852367824e-15	4.7180709506151e-14
Potra2n10c21980	GO:0009530|GO:0030570|GO:0045490|GO:0046872|GO:0090378	sp|O34819|PEL1_BACSU Pectin lyase OS=Bacillus subtilis (strain 168) OX=224308 GN=pelB PE=3 SV=1	AT1G67750-Pectate lyase family protein Pectate lyase family protein	90.1685162358234	-2.31773363664135	0.458517153425852	-5.05484608225493	4.30738007969394e-07	2.92077593675543e-06
Potra2n10c21994	GO:0010088|GO:0016020	sp|Q93XX2|SEOA_ARATH Protein SIEVE ELEMENT OCCLUSION A OS=Arabidopsis thaliana OX=3702 GN=SEOA PE=1 SV=1	AT1G67790-sieve element occlusion protein sieve element occlusion protein	126.049828753073	-2.07046117769233	0.384747492543716	-5.38135067236877	7.39290167333593e-08	5.86500282976475e-07
Potra2n10c21997	GO:0004553|GO:0005975|GO:0016021	sp|P19487|GUNA_XANCP Major extracellular endoglucanase OS=Xanthomonas campestris pv. campestris (strain ATCC 33913 / DSM 3586 / NCPPB 528 / LMG 568 / P 25) OX=190485 GN=engXCA PE=1 SV=2	AT1G13130-Cellulase (glycosyl hydrolase family 5) protein Cellulase (glycosyl hydrolase family 5) protein	268.915971111315	-2.07817574167544	0.300049954893656	-6.92609916376089	4.32603278092338e-12	7.50339001554369e-11
Potra2n10c22000	GO:0016874	sp|Q1ZXB3|CPNF_DICDI Copine-F OS=Dictyostelium discoideum OX=44689 GN=cpnF PE=2 SV=1	AT5G14420-RING domain ligase2 RING domain ligase2	351.676049299826	3.61459978128666	0.31276548509272	11.556901108238	6.81230288882691e-31	1.15870679587763e-28
Potra2n10c22004	GO:0005506|GO:0006570|GO:0016021|GO:0020037|GO:0047085|GO:0050592|GO:0055114	sp|Q8L7D5|THAH_ARATH Cytochrome P450 708A2 OS=Arabidopsis thaliana OX=3702 GN=CYP708A2 PE=2 SV=3	AT3G26320-cytochrome P450, family 71, subfamily B, polypeptide 36 cytochrome P450, family 71, subfamily B, polypeptide 36	547.188382324832	3.91330859488054	0.337969866082102	11.5788683773656	5.27376103421704e-31	9.08741411150968e-29
Potra2n10c22010	GO:0016021|GO:0016788	sp|Q8RWJ4|GDL45_ARATH GDSL esterase/lipase At2g36325 OS=Arabidopsis thaliana OX=3702 GN=At2g36325 PE=2 SV=2	AT1G67830-alpha-fucosidase 1 alpha-fucosidase 1	450.613321520826	-0.93093075992291	0.198516473682028	-4.68943832547632	2.73955987617059e-06	1.56265159185118e-05
Potra2n10c22011	GO:0004721|GO:0006470|GO:0046872	None available	AT2G04220-DUF868 family protein (DUF868) DUF868 family protein (DUF868)	352.882449202952	-1.68151335460896	0.27119001356037	-6.20049880352483	5.62844880234706e-10	6.63336719826007e-09
Potra2n10c22015	GO:0016021	None available	AT1G67850-lysine ketoglutarate reductase trans-splicing protein (DUF707) lysine ketoglutarate reductase trans-splicing protein (DUF707)	1709.5755700646	0.786409042926186	0.141961427569296	5.53959661008843	3.03169162738606e-08	2.5849779451619e-07
Potra2n10c22018	GO:0003830|GO:0006044|GO:0006487|GO:0016021	sp|Q09327|MGAT3_HUMAN Beta-1,4-mannosyl-glycoprotein 4-beta-N-acetylglucosaminyltransferase OS=Homo sapiens OX=9606 GN=MGAT3 PE=2 SV=3	AT1G12990-beta-1,4-N-acetylglucosaminyltransferase family protein beta-1,4-N-acetylglucosaminyltransferase family protein	602.066656246855	0.90581804330152	0.271470498057161	3.3367089602156	0.000847766730183875	0.00271871087149589
Potra2n10c22020	#N/A	sp|Q9M2W8|Y3990_ARATH BTB/POZ domain-containing protein At3g49900 OS=Arabidopsis thaliana OX=3702 GN=At3g49900 PE=3 SV=1	AT1G67900-Phototropic-responsive NPH3 family protein Phototropic-responsive NPH3 family protein	2248.04239942201	-0.858468513445127	0.212029701895681	-4.04881252848007	5.14781584720263e-05	0.000219713480646997
Potra2n10c22021	#N/A	None available	AT1G67910-hypothetical protein hypothetical protein	31.0123604589854	-1.68803107784983	0.497580054524934	-3.39248139570523	0.000692626353617023	0.00227175929170928
Potra2n10c22024	GO:0004721|GO:0005515|GO:0006470	sp|Q91ZZ5|RXFP2_MOUSE Relaxin receptor 2 OS=Mus musculus OX=10090 GN=Rxfp2 PE=2 SV=2	AT1G12970-plant intracellular ras group-related LRR 3 plant intracellular ras group-related LRR 3	422.116687343671	1.49143726782897	0.280920429176618	5.30910931682822	1.10162248629426e-07	8.45261211544293e-07
Potra2n10c22026	GO:0005315|GO:0005887|GO:0035435	sp|Q58047|Y630_METJA Putative phosphate permease MJ0630 OS=Methanocaldococcus jannaschii (strain ATCC 43067 / DSM 2661 / JAL-1 / JCM 10045 / NBRC 100440) OX=243232 GN=MJ0630 PE=3 SV=1	AT3G26570-phosphate transporter 2;1 phosphate transporter 2;1	3224.05378160967	-0.601683491480086	0.150401734161972	-4.00050900232385	6.32063824789451e-05	0.000265050591327328
Potra2n10c22034	GO:0005515|GO:0007166	None available	AT3G26600-armadillo repeat only 4 armadillo repeat only 4	294.454312689077	0.711440505758544	0.147686241954204	4.81724293573096	1.45555431310946e-06	8.81963546559822e-06
Potra2n10c22036	GO:0005634|GO:0032875|GO:0045839	sp|Q1G3Y4|SMR15_ARATH Cyclin-dependent protein kinase inhibitor SMR15 OS=Arabidopsis thaliana OX=3702 GN=SMR15 PE=3 SV=1	AT5G40460-cyclin-dependent kinase inhibitor SMR3-like protein cyclin-dependent kinase inhibitor SMR3-like protein	461.971986578263	-0.851975319274805	0.128604545844834	-6.62476830564563	3.4779325969519e-11	5.12247011095195e-10
Potra2n10c22045	#N/A	sp|P10335|LIP2_STAAU Lipase 2 OS=Staphylococcus aureus OX=1280 GN=lip2 PE=1 SV=1	AT1G10740-alpha/beta-Hydrolases superfamily protein alpha/beta-Hydrolases superfamily protein	171.132467460739	1.07800266425859	0.336948309270717	3.19931168846579	0.00137756148349402	0.00418844780888438
Potra2n10c22046	GO:0016021|GO:0090376	None available	AT1G10750-carboxyl-terminal peptidase, putative (DUF239) carboxyl-terminal peptidase, putative (DUF239)	346.386039941987	-2.27898175668365	0.229521076252144	-9.92929187113102	3.10452381961017e-23	2.54185298075163e-21
Potra2n10c22049	GO:0004673|GO:0005524|GO:0009365|GO:0018106	sp|Q57962|PPSA_METJA Probable phosphoenolpyruvate synthase OS=Methanocaldococcus jannaschii (strain ATCC 43067 / DSM 2661 / JAL-1 / JCM 10045 / NBRC 100440) OX=243232 GN=ppsA PE=3 SV=1	AT1G10760-Pyruvate phosphate dikinase, PEP/pyruvate binding domain-containing protein Pyruvate phosphate dikinase, PEP/pyruvate binding domain-containing protein	14469.4073707486	-0.963430444486422	0.244524492192265	-3.9400161343711	8.14761292327937e-05	0.000332439137622881
Potra2n10c22051	GO:0004672|GO:0005524|GO:0006468	sp|Q6R2K2|SRF4_ARATH Protein STRUBBELIG-RECEPTOR FAMILY 4 OS=Arabidopsis thaliana OX=3702 GN=SRF4 PE=2 SV=1	AT1G70530-cysteine-rich RLK (RECEPTOR-like protein kinase) 3 cysteine-rich RLK (RECEPTOR-like protein kinase) 3	232.547216625808	0.989303483360661	0.262018308242031	3.77570365215404	0.000159556600227195	0.000609910136057673
Potra2n10c22052	GO:0004672|GO:0005524|GO:0006468|GO:0016021	sp|Q55CW3|SAMKA_DICDI Probable serine/threonine-protein kinase samkA OS=Dictyostelium discoideum OX=44689 GN=samkA PE=3 SV=1	AT1G70520-cysteine-rich RLK (RECEPTOR-like protein kinase) 2 cysteine-rich RLK (RECEPTOR-like protein kinase) 2	310.646640018022	2.67503633809995	0.390499417669065	6.85029533223773	7.36976813997406e-12	1.22430099081459e-10
Potra2n10c22053	GO:0009507|GO:0032259|GO:0042372|GO:0052624	sp|Q5N4X9|MENG_SYNP6 2-phytyl-1,4-naphtoquinone methyltransferase OS=Synechococcus sp. (strain ATCC 27144 / PCC 6301 / SAUG 1402/1) OX=269084 GN=menG PE=3 SV=1	AT1G23360-S-adenosyl-L-methionine-dependent methyltransferases superfamily protein S-adenosyl-L-methionine-dependent methyltransferases superfamily protein	110.251369912444	-0.89135486264534	0.254703809890845	-3.49957412504876	0.000466002019697308	0.00159767046632609
Potra2n10c22056	GO:0005794|GO:0016021|GO:0016301|GO:0016413|GO:0042967	sp|Q93ZA5|TBL46_ARATH Putative truncated protein trichome birefringence-like 46 OS=Arabidopsis thaliana OX=3702 GN=TBL46 PE=5 SV=1	AT1G60790-trichome birefringence-like protein (DUF828) trichome birefringence-like protein (DUF828)	317.228942271174	-0.722956415749515	0.202622342052931	-3.56799950303929	0.000359717186498363	0.00126938614708109
Potra2n10c22060	GO:0000373|GO:0003723	sp|A7XN92|CFM3_MAIZE CRM-domain containing factor CFM3, chloroplastic/mitochondrial OS=Zea mays OX=4577 GN=CFM3 PE=1 SV=1	AT1G23400-RNA-binding CRS1 / YhbY (CRM) domain-containing protein RNA-binding CRS1 / YhbY (CRM) domain-containing protein	1119.26385437678	-0.722434544809242	0.142873584370286	-5.05645986270568	4.2711071034909e-07	2.89841615640757e-06
Potra2n10c22065	GO:0004650|GO:0005576|GO:0005982|GO:0005985|GO:0016829|GO:0047911|GO:0071555	sp|P27644|PGLR_RHIRD Polygalacturonase OS=Rhizobium radiobacter OX=358 GN=pgl PE=2 SV=1	AT1G10640-Pectin lyase-like superfamily protein Pectin lyase-like superfamily protein	873.472798501956	-2.06686497886366	0.545473167700801	-3.78912309761379	0.000151179991819081	0.000581515801622154
Potra2n10c22067	GO:0006012|GO:0047216	sp|Q09680|YA0C_SCHPO Uncharacterized protein C5H10.12c OS=Schizosaccharomyces pombe (strain 972 / ATCC 24843) OX=284812 GN=SPAC5H10.12c PE=4 SV=1	AT1G60470-galactinol synthase 4 galactinol synthase 4	1139.14722090031	-2.41945461670202	0.806621582706616	-2.99949154420534	0.00270430630008772	0.00757102381814938
Potra2n10c22073	GO:0005515	sp|Q6TH47|STBPA_DANRE STAM-binding protein-like A OS=Danio rerio OX=7955 GN=stambpa PE=2 SV=3	AT1G10600-associated molecule with the SH3 domain of STAM 2 associated molecule with the SH3 domain of STAM 2	280.147923568741	1.27377165100953	0.416392749032744	3.0590629975388	0.00222030454943946	0.00637648247727907
Potra2n10c22076	GO:0016021	sp|Q5Z5C9|BURPB_ORYSJ BURP domain-containing protein 11 OS=Oryza sativa subsp. japonica OX=39947 GN=BURP11 PE=2 SV=1	AT1G70370-polygalacturonase 2 polygalacturonase 2	1060.24669524288	-3.66964337261873	0.643311815750114	-5.70429966118352	1.16822402031915e-08	1.07351195788407e-07
Potra2n10c22080	GO:0005794|GO:0010405|GO:0016021|GO:0018258|GO:0030206|GO:0030246|GO:0047220|GO:1990714	sp|Q66H69|B3GN7_RAT UDP-GlcNAc:betaGal beta-1,3-N-acetylglucosaminyltransferase 7 OS=Rattus norvegicus OX=10116 GN=B3gnt7 PE=2 SV=1	AT5G62620-Galactosyltransferase family protein Galactosyltransferase family protein	612.437691443622	-0.721871517403156	0.145709018016518	-4.95419931607337	7.26287301808951e-07	4.66565263764405e-06
Potra2n10c22083	#N/A	None available	AT1G10410-CW14 protein (DUF1336) CW14 protein (DUF1336)	821.847614624764	1.22238558885851	0.212562030362879	5.7507240910886	8.88620331825847e-09	8.32832791619503e-08
Potra2n10c22086	GO:0003700|GO:0005634|GO:0005667|GO:0006355|GO:0043565|GO:0045449|GO:0046983	sp|Q9FN69|GL3_ARATH Transcription factor GLABRA 3 OS=Arabidopsis thaliana OX=3702 GN=GL3 PE=1 SV=1	AT1G59640-transcription factor BIG PETAL P (BPE) transcription factor BIG PETAL P (BPE)	836.21664981376	0.790019106287972	0.116132556313034	6.80273586812712	1.02650753689013e-11	1.66540582785055e-10
Potra2n10c22089	GO:0016020|GO:0045168	None available	0	187.823612002307	-1.33120163703766	0.339623595174857	-3.91963825820844	8.86819758792675e-05	0.000358921033478816
Potra2n10c22098	GO:0000287|GO:0010333|GO:0016853	None available	AT1G23790-dicer-like protein (DUF936) dicer-like protein (DUF936)	109.802380965802	-1.32643279011704	0.366260023964816	-3.6215603760362	0.000292831443597125	0.0010569835951526
Potra2n10c22100	GO:0000139|GO:0005982|GO:0005985|GO:0009117|GO:0016021|GO:0045489|GO:0047262|GO:0071555	sp|A0A0H2URH2|GLYF_STRPN Glycosyltransferase GlyF OS=Streptococcus pneumoniae serotype 4 (strain ATCC BAA-334 / TIGR4) OX=170187 GN=glyF PE=3 SV=1	AT1G70090-glucosyl transferase family 8 glucosyl transferase family 8	651.492693989737	-0.578760090692844	0.178271249915902	-3.24651389927354	0.00116827743236436	0.00361635155886508
Potra2n10c22104	GO:0000160|GO:0016020	sp|Q51455|CHEY_PSEAE Chemotaxis protein CheY OS=Pseudomonas aeruginosa (strain ATCC 15692 / DSM 22644 / CIP 104116 / JCM 14847 / LMG 12228 / 1C / PRS 101 / PAO1) OX=208964 GN=cheY PE=3 SV=1	AT1G10470-response regulator 4 response regulator 4	23.9628451839701	-2.5795954762783	0.634003030500122	-4.068743132416	4.72674213776598e-05	0.000203421204244307
Potra2n10c22106	GO:0009865	sp|Q9FK81|Y5258_ARATH Stress-response A/B barrel domain-containing protein At5g22580 OS=Arabidopsis thaliana OX=3702 GN=At5g22580 PE=1 SV=1	AT3G17210-heat stable protein 1 heat stable protein 1	1070.82793718031	0.882779682471999	0.169659479806512	5.20324407147048	1.95839389881288e-07	1.42587950147205e-06
Potra2n10c22122	#N/A	None available	AT1G27100-Actin cross-linking protein Actin cross-linking protein	1297.94473948449	1.3022226689791	0.237366544194402	5.48612557594717	4.10844889420489e-08	3.41688159769141e-07
Potra2n10c22126	GO:0003876|GO:0005829|GO:0006144|GO:0016021|GO:0032264|GO:0046033|GO:0046872	sp|Q0HD92|ADD_SHESM Adenosine deaminase OS=Shewanella sp. (strain MR-4) OX=60480 GN=add PE=3 SV=1	AT2G38280-AMP deaminase, putative / myoadenylate deaminase AMP deaminase, putative / myoadenylate deaminase	243.224613738249	0.874580413533161	0.2446162279179	3.5753164087981	0.000349804579283193	0.0012380518094002
Potra2n10c22127	GO:0005886|GO:0015333|GO:0016021|GO:0035672|GO:0035673|GO:1902600	sp|Q9P380|PTR2_SCHPO Probable peptide transporter ptr2 OS=Schizosaccharomyces pombe (strain 972 / ATCC 24843) OX=284812 GN=ptr2 PE=1 SV=1	AT1G69870-nitrate transporter 1.7 nitrate transporter 1.7	280.622475275116	-2.48833824093127	0.357676976202757	-6.95694273461065	3.47736220773807e-12	6.16110062129076e-11
Potra2n10c22131	GO:0015333|GO:0016021|GO:0035672|GO:0035673|GO:1902600	sp|Q9P380|PTR2_SCHPO Probable peptide transporter ptr2 OS=Schizosaccharomyces pombe (strain 972 / ATCC 24843) OX=284812 GN=ptr2 PE=1 SV=1	AT1G69850-nitrate transporter 1:2 nitrate transporter 1:2	689.393316891427	1.1885354317025	0.216356986288075	5.49339983003828	3.94268778645168e-08	3.28939939246874e-07
Potra2n10c22137	GO:0005515|GO:0016787	sp|Q9S9M8|TLP8_ARATH Tubby-like protein 8 OS=Arabidopsis thaliana OX=3702 GN=TULP8 PE=2 SV=1	AT2G47900-tubby like protein 3 tubby like protein 3	3281.04036754426	-0.552655975728637	0.0922450724526844	-5.99117070466948	2.08335814956618e-09	2.20762275945188e-08
Potra2n10c22142	GO:0005886|GO:0015385|GO:0015386|GO:0015992|GO:0016021|GO:0051453|GO:0071805|GO:0098656|GO:0098719|GO:1902600	sp|A8FHE3|NHAK_BACP2 Sodium, potassium, lithium and rubidium/H(+) antiporter OS=Bacillus pumilus (strain SAFR-032) OX=315750 GN=nhaK PE=3 SV=1	AT3G05030-sodium hydrogen exchanger 2 sodium hydrogen exchanger 2	126.592645028588	-2.21321466925776	0.382552555415921	-5.78538723091655	7.2345480376062e-09	6.87816893124594e-08
Potra2n10c22157	GO:0004356|GO:0005524|GO:0005739|GO:0006542|GO:0009252|GO:0009535|GO:0009570|GO:0009941|GO:0016021|GO:0046686	sp|P85087|GLNA_VITSX Glutamine synthetase (Fragments) OS=Vitis sp. OX=3604 PE=1 SV=1	AT5G35630-glutamine synthetase 2 glutamine synthetase 2	15593.8526831638	-0.871057243609614	0.172666590875265	-5.04473528546626	4.54149673583763e-07	3.06690624855593e-06
Potra2n10c22169	#N/A	sp|Q8RX22|MIP1_ARATH MND1-interacting protein 1 OS=Arabidopsis thaliana OX=3702 GN=MIP1 PE=1 SV=1	AT4G03000-RING/U-box superfamily protein RING/U-box superfamily protein	1286.00933470609	0.690943722184211	0.120133707368765	5.75145591789053	8.84781528881305e-09	8.30415814433134e-08
Potra2n10c22172	#N/A	None available	AT3G21570-proline-rich nuclear receptor coactivator proline-rich nuclear receptor coactivator	1626.20786814037	-0.554026756225332	0.173173844763076	-3.19925192504278	0.00137784710162336	0.0041888331396677
Potra2n10c22174	GO:0004672|GO:0005524|GO:0006468	sp|Q8VCT9|TESK2_MOUSE Dual specificity testis-specific protein kinase 2 OS=Mus musculus OX=10090 GN=Tesk2 PE=1 SV=1	AT5G18910-Protein kinase superfamily protein Protein kinase superfamily protein	101.312467879461	-1.09647722280622	0.285556623917256	-3.83978913801678	0.000123140028095987	0.000482889141859675
Potra2n10c22178	GO:0005515|GO:0043161|GO:0080008	sp|Q6P4J8|SMU1_XENTR WD40 repeat-containing protein SMU1 OS=Xenopus tropicalis OX=8364 GN=smu1 PE=2 SV=1	AT4G03020-transducin family protein / WD-40 repeat family protein transducin family protein / WD-40 repeat family protein	1201.78303899645	0.652617610923222	0.138224050934036	4.72144758103397	2.34171986389491e-06	1.35984807250497e-05
Potra2n10c22184	GO:0005525|GO:0005768|GO:0005802|GO:0009969|GO:0016021|GO:0032259|GO:0033843|GO:0035252	sp|Q09174|GMA12_SCHPO Alpha-1,2-galactosyltransferase OS=Schizosaccharomyces pombe (strain 972 / ATCC 24843) OX=284812 GN=gma12 PE=1 SV=1	AT4G02500-UDP-xylosyltransferase 2 UDP-xylosyltransferase 2	5.6199767774626	6.24268891942363	1.69832510621672	3.67579145863902	0.00023711316078393	0.000872835991469915
Potra2n10c22187	GO:0003676|GO:0004813|GO:0005524|GO:0006419|GO:0006450|GO:0006522|GO:0006531	sp|Q3AGN4|SYA_SYNSC Alanine--tRNA ligase OS=Synechococcus sp. (strain CC9605) OX=110662 GN=alaS PE=3 SV=1	AT3G16565-threonyl and alanyl tRNA synthetase second additional domain-containing protein threonyl and alanyl tRNA synthetase second additional domain-containing protein	1331.86655665645	1.79321382254308	0.175611285927247	10.2112675337164	1.76543311151667e-24	1.61610689416755e-22
Potra2n10c22190	GO:0009909	sp|A3BNA1|FLP5_ORYSJ Flowering-promoting factor 1-like protein 5 OS=Oryza sativa subsp. japonica OX=39947 GN=Os07g0671000 PE=3 SV=1	AT5G24860-flowering promoting factor 1 flowering promoting factor 1	14.8707490187425	-2.86746960367836	0.954394110373991	-3.00449214062595	0.00266024631721849	0.0074587614492341
Potra2n10c22196	GO:0015234|GO:0030974|GO:0031305|GO:0071934	sp|Q9N2J1|UCP2_CANLF Mitochondrial uncoupling protein 2 OS=Canis lupus familiaris OX=9615 GN=UCP2 PE=2 SV=1	AT5G48970-Mitochondrial substrate carrier family protein Mitochondrial substrate carrier family protein	277.994513500946	-0.79320232081582	0.175708753525084	-4.51430167764853	6.35257365382679e-06	3.34023238551036e-05
Potra2n10c22197	#N/A	None available	AT3G21400-dynein beta chain, ciliary protein dynein beta chain, ciliary protein	34.0925921130114	-1.66764564440989	0.493232157303061	-3.38105620186727	0.000722077720622504	0.00235808956106673
Potra2n10c22200	GO:0008168|GO:0032259|GO:0045431|GO:0046872|GO:0051555|GO:0055114|GO:0102803|GO:0102805	sp|P05326|IPNS_EMENI Isopenicillin N synthase OS=Emericella nidulans (strain FGSC A4 / ATCC 38163 / CBS 112.46 / NRRL 194 / M139) OX=227321 GN=ipnA PE=1 SV=1	AT3G21420-2-oxoglutarate (2OG) and Fe(II)-dependent oxygenase superfamily protein 2-oxoglutarate (2OG) and Fe(II)-dependent oxygenase superfamily protein	52.0394894921671	-2.19459068136282	0.492983304992849	-4.45165314755367	8.5211727232046e-06	4.35136417480054e-05
Potra2n10c22204	#N/A	sp|Q91ZA3|PCCA_MOUSE Propionyl-CoA carboxylase alpha chain, mitochondrial OS=Mus musculus OX=10090 GN=Pcca PE=1 SV=2	AT1G29900-carbamoyl phosphate synthetase B carbamoyl phosphate synthetase B	6294.09314591049	-0.522338517123255	0.117685910642445	-4.43841165243841	9.06251686216271e-06	4.59204679135225e-05
Potra2n10c22207	GO:0003735|GO:0005762|GO:0006412|GO:0042254|GO:0070180	sp|Q9D1I6|RM14_MOUSE 39S ribosomal protein L14, mitochondrial OS=Mus musculus OX=10090 GN=Mrpl14 PE=1 SV=1	AT5G46160-Ribosomal protein L14p/L23e family protein Ribosomal protein L14p/L23e family protein	535.436941999789	-0.595937084662588	0.149066601141433	-3.9977907867985	6.39364225976211e-05	0.000267771222456503
Potra2n10c22208	GO:0003690|GO:0006355|GO:0009507|GO:0032502	None available	AT5G07900-Mitochondrial transcription termination factor family protein Mitochondrial transcription termination factor family protein	422.576602436761	-0.51166914489956	0.150180393180164	-3.40703026583327	0.000656738441631117	0.00216889042655177
Potra2n10c22231	GO:0006694|GO:0008661|GO:0009228|GO:0009507|GO:0015995|GO:0016114|GO:0046872|GO:0052865	sp|Q8CPN2|ODPB_STAES Pyruvate dehydrogenase E1 component subunit beta OS=Staphylococcus epidermidis (strain ATCC 12228) OX=176280 GN=pdhB PE=3 SV=1	AT4G15560-Deoxyxylulose-5-phosphate synthase Deoxyxylulose-5-phosphate synthase	7519.16445637009	-0.800259096500513	0.171891885584206	-4.65559554356324	3.23045553933012e-06	1.81130858866226e-05
Potra2n10c22237	GO:0005739|GO:0006570|GO:0018773|GO:0018800	sp|O86042|NAGK_RALSP Fumarylpyruvate hydrolase OS=Ralstonia sp. OX=54061 GN=nagK PE=1 SV=1	AT4G15940-Fumarylacetoacetate (FAA) hydrolase family Fumarylacetoacetate (FAA) hydrolase family	1866.32921177823	1.3412698933518	0.121284248926887	11.0588959837674	1.98526020414191e-28	2.68407179599987e-26
Potra2n10c22240	GO:0016020|GO:0016746	sp|O94709|ODPX_SCHPO Probable pyruvate dehydrogenase protein X component, mitochondrial OS=Schizosaccharomyces pombe (strain 972 / ATCC 24843) OX=284812 GN=SPCC1259.09c PE=2 SV=1	AT3G06850-2-oxoacid dehydrogenases acyltransferase family protein 2-oxoacid dehydrogenases acyltransferase family protein	1139.84871311506	0.730105629178195	0.147807471132825	4.93957188755428	7.829427581259e-07	4.9931066461614e-06
Potra2n10c22242	#N/A	sp|Q9LV75|IRM1_ARATH Protein INCREASED RESISTANCE TO MYZUS PERSICAE 1 OS=Arabidopsis thaliana OX=3702 GN=IRM1 PE=1 SV=1	AT5G49120-DUF581 family protein, putative (DUF581) DUF581 family protein, putative (DUF581)	91.9980943873159	3.86282395800282	0.662410112638659	5.83146888053318	5.4941559345283e-09	5.35482170269516e-08
Potra2n10c22243	GO:0006281|GO:0009506|GO:0070182	sp|Q8K368|FANCI_MOUSE Fanconi anemia group I protein homolog OS=Mus musculus OX=10090 GN=Fanci PE=1 SV=2	AT5G49110-fanconi anemia group I-like protein fanconi anemia group I-like protein	56.6576024333194	-1.63572982594913	0.382166963119356	-4.2801445017587	1.86772005560357e-05	8.81184172260783e-05
Potra2n10c22245	GO:0016301|GO:0016310|GO:0016627|GO:0048767|GO:0050660|GO:0055114	sp|I6YCA3|CHSE4_MYCTU Acyl-CoA dehydrogenase FadE26 OS=Mycobacterium tuberculosis (strain ATCC 25618 / H37Rv) OX=83332 GN=fadE26 PE=1 SV=1	AT3G06810-acyl-CoA dehydrogenase-like protein acyl-CoA dehydrogenase-like protein	569.409305901297	2.17226468726457	0.234142662010071	9.27752622531958	1.73458915482696e-20	1.04568066346008e-18
Potra2n10c22247	GO:0016021	None available	0	6.64212335514707	-2.64285250839587	0.88660417373408	-2.98087081776873	0.00287430013757465	0.00799346506614113
Potra2n10c22255	GO:0005525|GO:0009707|GO:0016817|GO:0045036	sp|Q552Z6|GTPA_DICDI GTP-binding protein A OS=Dictyostelium discoideum OX=44689 GN=gtpA PE=3 SV=1	AT4G02510-translocon at the outer envelope membrane of chloroplasts 159 translocon at the outer envelope membrane of chloroplasts 159	1101.14299942461	-0.584367892469467	0.199437833071856	-2.93007541983734	0.00338879743549723	0.00923720591288762
Potra2n10c22269	GO:0000779|GO:0000785|GO:0000799|GO:0003682|GO:0007076|GO:0010032|GO:0042393|GO:0051304	sp|Q9YHY6|CND1_XENLA Condensin complex subunit 1 OS=Xenopus laevis OX=8355 GN=ncapd2 PE=1 SV=1	AT4G15890-binding protein binding protein	349.948010819528	-1.1482656771193	0.149142211730338	-7.69913268548987	1.36992863659117e-14	3.66883997412546e-13
Potra2n10c22272	GO:0000413|GO:0003755|GO:0012505|GO:0043227|GO:0043229|GO:0044444	sp|Q8LDR3|CYP23_ARATH Peptidyl-prolyl cis-trans isomerase CYP23 OS=Arabidopsis thaliana OX=3702 GN=CYP23 PE=2 SV=1	AT1G26940-Cyclophilin-like peptidyl-prolyl cis-trans isomerase family protein Cyclophilin-like peptidyl-prolyl cis-trans isomerase family protein	459.088135689172	0.510766250271713	0.149318741357529	3.42064395686763	0.000624730621013133	0.00207331295221428
Potra2n10c22276	#N/A	sp|Q56S59|PHYLL_TOBAC Phylloplanin OS=Nicotiana tabacum OX=4097 PE=1 SV=1	AT3G16660-Pollen Ole e 1 allergen and extensin family protein Pollen Ole e 1 allergen and extensin family protein	579.634817310564	-2.19663436732264	0.661320206869354	-3.32158966943012	0.000895062168386673	0.0028526860502111
Potra2n10c22278	GO:0005739	sp|P32292|ARG2_VIGRR Indole-3-acetic acid-induced protein ARG2 OS=Vigna radiata var. radiata OX=3916 GN=ARG2 PE=2 SV=1	AT4G15910-drought-induced 21 drought-induced 21	5621.73803515784	3.55667867425051	0.268777544639807	13.2327969548828	5.67360606071747e-40	2.1368421454965e-37
Potra2n10c22290	GO:0005515	sp|Q38931|FKB62_ARATH Peptidyl-prolyl cis-trans isomerase FKBP62 OS=Arabidopsis thaliana OX=3702 GN=FKBP62 PE=1 SV=2	AT3G16760-Tetratricopeptide repeat (TPR)-like superfamily protein Tetratricopeptide repeat (TPR)-like superfamily protein	2063.89065358502	0.551946631587787	0.132965878606714	4.15103963040271	3.30968445280898e-05	0.000147817247016527
Potra2n10c22291	GO:0003677|GO:0003700|GO:0005634|GO:0005667|GO:0006355|GO:0045449	sp|Q9C6P5|RAVL2_ARATH AP2/ERF and B3 domain-containing transcription factor At1g50680 OS=Arabidopsis thaliana OX=3702 GN=At1g50680 PE=2 SV=1	AT3G16770-ethylene-responsive element binding protein ethylene-responsive element binding protein	2439.47023977008	4.63172804063433	0.2465657948696	18.7849577557337	1.00265999415588e-78	4.40568801432096e-75
Potra2n10c22296	GO:0004630|GO:0006654|GO:0009395|GO:0016491|GO:0048017|GO:0055114|GO:0070290	sp|B1JFN5|CLSA_PSEPW Cardiolipin synthase A OS=Pseudomonas putida (strain W619) OX=390235 GN=clsA PE=3 SV=1	AT3G16785-phospholipase D P1 phospholipase D P1	1884.75448094193	1.27375968910592	0.204471501353363	6.22952186820715	4.67860849692802e-10	5.61944575913486e-09
Potra2n10c22307	GO:0003676|GO:0003735|GO:0004252|GO:0005524|GO:0005840|GO:0006412|GO:0006508|GO:0006885|GO:0012505|GO:0015299|GO:0016021|GO:0042254|GO:0046872|GO:1902600	sp|Q9ZUN3|KEA4_ARATH K(+) efflux antiporter 4 OS=Arabidopsis thaliana OX=3702 GN=KEA4 PE=2 SV=2	AT3G17630-cation/H+ exchanger 19 cation/H+ exchanger 19	5586.22278356669	-0.89569359471098	0.177218298724247	-5.0541823342108	4.32238525489794e-07	2.9279384599211e-06
Potra2n10c22314	GO:0003700|GO:0005634|GO:0005667|GO:0006355|GO:0010119|GO:0030154|GO:0043565|GO:0044212|GO:0045449	sp|Q6BLT3|CEF1_DEBHA Pre-mRNA-splicing factor CEF1 OS=Debaryomyces hansenii (strain ATCC 36239 / CBS 767 / JCM 1990 / NBRC 0083 / IGC 2968) OX=284592 GN=CEF1 PE=3 SV=2	AT1G09540-myb domain protein 61 myb domain protein 61	65.7659912421659	1.99245199854858	0.400701117122613	4.97241438420772	6.61241761820105e-07	4.28814720377945e-06
Potra2n10c22315	GO:0003700|GO:0005634|GO:0005667|GO:0006355|GO:0010017|GO:0010114|GO:0010218|GO:0010224|GO:0043565|GO:0045449|GO:0080167	sp|Q9SM50|HY5_SOLLC Transcription factor HY5 OS=Solanum lycopersicum OX=4081 GN=HY5 PE=2 SV=1	AT3G17609-HY5-homolog HY5-homolog	510.399576237446	1.40866390032959	0.296310058402057	4.75401985314384	1.99411443203683e-06	1.17481190807193e-05
Potra2n10c22320	#N/A	None available	0	1242.89953873365	0.928040916719407	0.180780988198703	5.1335094799867	2.84388699092778e-07	2.00150124476295e-06
Potra2n10c22322	GO:0005777|GO:0005829|GO:0042372|GO:0051289|GO:0061522	sp|Q9I3A4|Y1618_PSEAE Putative esterase PA1618 OS=Pseudomonas aeruginosa (strain ATCC 15692 / DSM 22644 / CIP 104116 / JCM 14847 / LMG 12228 / 1C / PRS 101 / PAO1) OX=208964 GN=PA1618 PE=1 SV=1	AT1G48320-Thioesterase superfamily protein Thioesterase superfamily protein	226.119090022218	3.00342826282139	0.328616036772584	9.1396277927236	6.26676431483054e-20	3.51525477438707e-18
Potra2n10c22328	GO:0009707	sp|Q9LI74|CHUP1_ARATH Protein CHUP1, chloroplastic OS=Arabidopsis thaliana OX=3702 GN=CHUP1 PE=1 SV=1	AT1G48280-hydroxyproline-rich glycoprotein family protein hydroxyproline-rich glycoprotein family protein	595.054853955784	0.868398634448962	0.263049122032476	3.30127934942033	0.000962450041722172	0.0030431797673259
Potra2n10c22330	GO:0008253|GO:0009570|GO:0016311|GO:0046872	sp|Q8C5P5|NT5D1_MOUSE 5'-nucleotidase domain-containing protein 1 OS=Mus musculus OX=10090 GN=Nt5dc1 PE=1 SV=2	AT5G48960-HAD-superfamily hydrolase, subfamily IG, 5'-nucleotidase HAD-superfamily hydrolase, subfamily IG, 5'-nucleotidase	1242.99529580933	-1.57307028073627	0.21657554289117	-7.26337914122993	3.77537772315427e-13	7.84968913984536e-12
Potra2n10c22333	#N/A	None available	0	62.0806224590867	5.19152626523306	0.815704559060687	6.36446886016094	1.9596667283164e-10	2.52268816529949e-09
Potra2n10c22334	GO:0004674|GO:0005524|GO:0006468|GO:0007165|GO:0009069|GO:0016021	sp|C0LGS3|Y4372_ARATH Probable LRR receptor-like serine/threonine-protein kinase At4g37250 OS=Arabidopsis thaliana OX=3702 GN=At4g37250 PE=1 SV=1	AT3G17510-CBL-interacting protein kinase 1 CBL-interacting protein kinase 1	540.280149351883	-0.753835821770312	0.147145668414032	-5.12305819053541	3.0061952325858e-07	2.10337927579331e-06
Potra2n10c22337	#N/A	None available	AT1G09520-hypothetical protein hypothetical protein	86.1941462512541	-1.1614471295064	0.253887727710674	-4.57464856603847	4.77020015117294e-06	2.57602533358303e-05
Potra2n10c22338	#N/A	sp|Q12035|FCF2_YEAST rRNA-processing protein FCF2 OS=Saccharomyces cerevisiae (strain ATCC 204508 / S288c) OX=559292 GN=FCF2 PE=1 SV=1	AT5G30495-Fcf2 pre-rRNA processing protein Fcf2 pre-rRNA processing protein	53.4277309246435	1.04876177948879	0.335859232108289	3.12262304926203	0.00179247159466272	0.00528539549509989
Potra2n10c22339	GO:0005524|GO:0005759|GO:0007165|GO:0009927|GO:0042803|GO:0046777	sp|P53170|PDK2_YEAST [Pyruvate dehydrogenase (acetyl-transferring)] kinase 2, mitochondrial OS=Saccharomyces cerevisiae (strain ATCC 204508 / S288c) OX=559292 GN=PKP2 PE=1 SV=3	AT3G06483-pyruvate dehydrogenase kinase pyruvate dehydrogenase kinase	1148.28596426077	0.52712486869227	0.178796748267152	2.94817928066935	0.00319651627743905	0.00879125340479899
Potra2n10c22344	GO:0004674|GO:0005524|GO:0006468|GO:0009069|GO:0016021	sp|Q80ZW0|STK35_MOUSE Serine/threonine-protein kinase 35 OS=Mus musculus OX=10090 GN=Stk35 PE=1 SV=3	AT5G18500-Protein kinase superfamily protein Protein kinase superfamily protein	859.758891035261	0.688358910024395	0.176648898167683	3.89676311125912	9.74868888212454e-05	0.000390955938071694
Potra2n10c22345	GO:0004675|GO:0005515|GO:0005524|GO:0005886|GO:0006468|GO:0007178|GO:0009069|GO:0009626|GO:0016021	sp|G5EBT1|SMA5_CAEEL Mitogen-activated protein kinase sma-5 OS=Caenorhabditis elegans OX=6239 GN=sma-5 PE=2 SV=1	AT3G17410-Protein kinase superfamily protein Protein kinase superfamily protein	385.745467288821	1.59112657988034	0.282759842490679	5.62713066277362	1.8323193345821e-08	1.62213790923178e-07
Potra2n10c22356	GO:0000160|GO:0003677|GO:0003700|GO:0005634|GO:0005667|GO:0006355|GO:0016301|GO:0016310|GO:0045449	sp|P41789|NTRC_SALTY DNA-binding transcriptional regulator NtrC OS=Salmonella typhimurium (strain LT2 / SGSC1412 / ATCC 700720) OX=99287 GN=glnG PE=1 SV=2	AT3G16857-response regulator 1 response regulator 1	2098.41533891759	1.43853390924177	0.162354441072532	8.86045309101894	7.96898888029456e-19	3.87628086420822e-17
Potra2n10c22358	#N/A	sp|Q7XBA5|DI196_ORYSJ Protein DEHYDRATION-INDUCED 19 homolog 6 OS=Oryza sativa subsp. japonica OX=39947 GN=DI19-6 PE=2 SV=1	AT5G49230-Drought-responsive family protein Drought-responsive family protein	451.90916532236	0.700094218006114	0.169412165290476	4.13249082086711	3.58853102202907e-05	0.000158764946911855
Potra2n10c22361	GO:0004864|GO:0005634|GO:0005737|GO:0006952|GO:0009607|GO:0009738|GO:0010427|GO:0032515|GO:0038023|GO:0080163	sp|P85126|QUA1_QUEAL Major pollen allergen Que a 1 (Fragment) OS=Quercus alba OX=3513 PE=1 SV=1	0	654.661527474888	-2.78148862148071	0.75890694107443	-3.66512476159829	0.000247218037454784	0.000907625169121002
Potra2n114s34558	GO:0004322|GO:0005507|GO:0006826|GO:0008447|GO:0015994|GO:0016021|GO:0019852|GO:0046658|GO:0055072|GO:0055114	sp|A0A0B2WJN5|MLAC1_METAS Laccase 1 OS=Metarhizium album (strain ARSEF 1941) OX=1081103 GN=Mlac1 PE=3 SV=1	AT4G25240-SKU5 similar 1 SKU5 similar 1	755.690292192084	-0.52276358241228	0.171779971286974	-3.04321614735257	0.00234064144570055	0.00667120768372424
Potra2n114s34559	GO:0004575|GO:0005773|GO:0005982|GO:0005985|GO:0016021|GO:0017177|GO:0090377|GO:0090378	sp|P43471|SCRB_PEDPE Sucrose-6-phosphate hydrolase OS=Pediococcus pentosaceus OX=1255 GN=scrB PE=3 SV=2	AT1G62660-Glycosyl hydrolases family 32 protein Glycosyl hydrolases family 32 protein	552.396781883728	-2.22977324369529	0.323506804884055	-6.89250800920384	5.48172046551909e-12	9.36010870161563e-11
Potra2n114s34561	GO:0004805|GO:0005982|GO:0005985|GO:0005992|GO:0016311	sp|Q9HIW7|OTSBH_THEAC Trehalose-6-phosphate phosphatase-related protein OS=Thermoplasma acidophilum (strain ATCC 25905 / DSM 1728 / JCM 9062 / NBRC 15155 / AMRC-C165) OX=273075 GN=Ta1209 PE=1 SV=1	AT4G22590-Haloacid dehalogenase-like hydrolase (HAD) superfamily protein Haloacid dehalogenase-like hydrolase (HAD) superfamily protein	886.294456424842	-1.78250057098073	0.239101396226793	-7.45499858683378	8.98687937556069e-14	2.08565218184227e-12
Potra2n114s34566	GO:0016020	None available	0	23.3807673357569	-1.8326087059052	0.482864552422031	-3.79528523415708	0.000147473809071894	0.000568254823497723
Potra2n114s34572	GO:0005783|GO:0016021|GO:0032440|GO:0055114	sp|Q29HF1|NEUFC_DROPS Neuferricin homolog OS=Drosophila pseudoobscura pseudoobscura OX=46245 GN=GA11364 PE=3 SV=1	AT3G48890-membrane-associated progesterone binding protein 3 membrane-associated progesterone binding protein 3	308.593891080778	0.584328541763815	0.158341792237453	3.69029890028996	0.000223990704970737	0.000829278324090508
Potra2n114s34574	GO:0006790|GO:0009507|GO:0047627	sp|P49774|YHI1_MYCLE Uncharacterized HIT-like protein ML2237 OS=Mycobacterium leprae (strain TN) OX=272631 GN=ML2237 PE=4 SV=2	AT1G31160-HISTIDINE TRIAD NUCLEOTIDE-BINDING 2 HISTIDINE TRIAD NUCLEOTIDE-BINDING 2	900.127350538558	-0.671122740526682	0.133870886069631	-5.01320907204278	5.35296782884747e-07	3.5524397651781e-06
Potra2n114s34576	GO:0005634|GO:0005789|GO:0007015|GO:0009825|GO:0016021|GO:0016477|GO:0030031|GO:0030866|GO:0031209|GO:0045893|GO:0048365	sp|P55163|GEX3_CAEEL Membrane-associated protein gex-3 OS=Caenorhabditis elegans OX=6239 GN=gex-3 PE=1 SV=2	AT2G35110-transcription activator transcription activator	224.008518849216	-1.72154457122817	0.252408682995537	-6.82046493328681	9.07463374876493e-12	1.48230262795811e-10
Potra2n114s34577	GO:0005634|GO:0005789|GO:0007015|GO:0009825|GO:0016021|GO:0016477|GO:0030031|GO:0030866|GO:0031209|GO:0045893|GO:0048365	sp|Q8K1X4|NCKPL_MOUSE Nck-associated protein 1-like OS=Mus musculus OX=10090 GN=Nckap1l PE=1 SV=1	AT2G35110-transcription activator transcription activator	27.1469640042629	-1.81484810107758	0.564922089038899	-3.21256353095554	0.00131556048848925	0.00401986980975089
Potra2n11c22367	GO:0006090|GO:0006525|GO:0006560|GO:0008428|GO:0008948|GO:0018874|GO:0043086|GO:0046872|GO:0047443|GO:0051252	sp|Q46DA4|HPS_METBF 3-hexulose-6-phosphate synthase OS=Methanosarcina barkeri (strain Fusaro / DSM 804) OX=269797 GN=hpsA PE=3 SV=1	AT5G56260-Ribonuclease E inhibitor RraA/Dimethylmenaquinone methyltransferase Ribonuclease E inhibitor RraA/Dimethylmenaquinone methyltransferase	1955.76264375653	1.35188647096743	0.227457005065165	5.94348136510512	2.79031485945974e-09	2.89052498840065e-08
Potra2n11c22368	GO:0003677|GO:0004842|GO:0016567|GO:0016829|GO:0019005|GO:0031146|GO:0051252	sp|Q8N461|FXL16_HUMAN F-box/LRR-repeat protein 16 OS=Homo sapiens OX=9606 GN=FBXL16 PE=2 SV=2	AT1G55590-RNI-like superfamily protein RNI-like superfamily protein	236.564188440287	0.800681032588206	0.177581413485402	4.50881101165482	6.51919481670192e-06	3.42033934621949e-05
Potra2n11c22380	GO:0005515	sp|Q4V7A0|WDR61_RAT WD repeat-containing protein 61 OS=Rattus norvegicus OX=10116 GN=Wdr61 PE=1 SV=1	AT1G55680-Transducin/WD40 repeat-like superfamily protein Transducin/WD40 repeat-like superfamily protein	20401.8273712945	-1.33670543459344	0.180020182837751	-7.42530872662311	1.12517158654711e-13	2.57276875175437e-12
Potra2n11c22384	GO:0003723|GO:0004672|GO:0005515|GO:0005524|GO:0005634|GO:0005737|GO:0006468|GO:0006511|GO:0009960|GO:0016021|GO:0016567|GO:0061631	sp|P53152|MMS2_YEAST Ubiquitin-conjugating enzyme variant MMS2 OS=Saccharomyces cerevisiae (strain ATCC 204508 / S288c) OX=559292 GN=MMS2 PE=1 SV=1	AT3G08690-ubiquitin-conjugating enzyme 11 ubiquitin-conjugating enzyme 11	2252.98263713633	0.964314525749321	0.127047537623889	7.59018666386177	3.19444964081267e-14	8.02080669813194e-13
Potra2n11c22386	GO:0003723|GO:0005634	sp|Q4P0H7|BBP_USTMA Branchpoint-bridging protein OS=Ustilago maydis (strain 521 / FGSC 9021) OX=237631 GN=BBP PE=3 SV=1	AT5G56140-RNA-binding KH domain-containing protein RNA-binding KH domain-containing protein	2880.72797169598	0.648380103541483	0.125745091010369	5.15630549337322	2.51869854181056e-07	1.79128590116789e-06
Potra2n11c22397	GO:0006012|GO:0047268|GO:0052692	sp|Q97U94|AGAL_SACS2 Alpha-galactosidase OS=Saccharolobus solfataricus (strain ATCC 35092 / DSM 1617 / JCM 11322 / P2) OX=273057 GN=galS PE=1 SV=2	AT1G55740-seed imbibition 1 seed imbibition 1	3599.26751341241	-2.78399571390422	0.561130602998101	-4.96140417048978	6.99853959851702e-07	4.51233793043049e-06
Potra2n11c22401	#N/A	None available	0	411.729852937708	0.8367195619512	0.245650896358852	3.40613274510059	0.000658901334133118	0.0021751380590095
Potra2n11c22407	GO:0004672|GO:0005524|GO:0006468	sp|Q9M342|WAKLP_ARATH Wall-associated receptor kinase-like 15 OS=Arabidopsis thaliana OX=3702 GN=WAKL15 PE=2 SV=2	AT3G51550-Malectin/receptor-like protein kinase family protein Malectin/receptor-like protein kinase family protein	11.0755956284384	4.24144659290956	1.33731616461067	3.17161095121015	0.00151595946659143	0.00456658539502015
Potra2n11c22413	GO:0003777|GO:0005524|GO:0005871|GO:0005874|GO:0007018|GO:0008017|GO:0016887|GO:0045298	sp|O16844|COS_DROME Kinesin-like protein costa OS=Drosophila melanogaster OX=7227 GN=cos PE=1 SV=2	AT3G44730-kinesin-like protein 1 kinesin-like protein 1	204.460333102654	-2.08124193743434	0.283390873050593	-7.34406833583091	2.07197249291368e-13	4.55212356693136e-12
Potra2n11c22417	GO:0005515|GO:0016301|GO:0016310	sp|Q40392|TMVRN_NICGU TMV resistance protein N OS=Nicotiana glutinosa OX=35889 GN=N PE=1 SV=1	AT4G26540-Leucine-rich repeat receptor-like protein kinase family protein Leucine-rich repeat receptor-like protein kinase family protein	511.479242645074	-0.814484815662775	0.159399676292726	-5.10970181750577	3.22667653879706e-07	2.2453881997156e-06
Potra2n11c22420	#N/A	sp|O64584|WAP_ARATH WPP domain-associated protein OS=Arabidopsis thaliana OX=3702 GN=WAP PE=1 SV=2	AT2G34730-myosin heavy chain-like protein myosin heavy chain-like protein	1277.0502532205	0.65014275473746	0.16146915578405	4.02642072153375	5.66323213299702e-05	0.000239617159291179
Potra2n11c22422	GO:0005525|GO:0016020|GO:0016874|GO:0043231|GO:0044444	sp|O88561|S27A3_MOUSE Solute carrier family 27 member 3 OS=Mus musculus OX=10090 GN=Slc27a3 PE=1 SV=2	AT1G30580-GTP binding protein GTP binding protein	3385.91869575081	-0.801488576382859	0.157696192000825	-5.0824852915831	3.72528165608087e-07	2.5603056720781e-06
Potra2n11c22424	GO:0016021	None available	0	626.092312304306	-0.556746655964559	0.161643582131351	-3.4442855610076	0.000572570622667437	0.0019208947346455
Potra2n11c22425	GO:0005618|GO:0016491|GO:0030145|GO:0045735|GO:0055114	sp|P09350|SR1A_PHYPO Spherulin-1A OS=Physarum polycephalum OX=5791 PE=1 SV=1	AT3G05950-RmlC-like cupins superfamily protein RmlC-like cupins superfamily protein	160.236580146299	-2.59616700733605	0.394825052601228	-6.57548701692486	4.8494175020728e-11	6.98634114888783e-10
Potra2n11c22426	GO:0003723|GO:0004672|GO:0004721|GO:0005515|GO:0005524|GO:0005576|GO:0005886|GO:0006468|GO:0006470|GO:0006550|GO:0006552|GO:0006574|GO:0008442|GO:0009789|GO:0016021|GO:0030145|GO:0045735|GO:0050661|GO:0051287|GO:0055114|GO:0071244|GO:0071485|GO:0090333|GO:1901528	sp|V9M398|RUN1_VITRO Disease resistance protein RUN1 OS=Vitis rotundifolia OX=103349 GN=RUN1 PE=1 SV=1	AT4G20940-Leucine-rich receptor-like protein kinase family protein Leucine-rich receptor-like protein kinase family protein	1024.02920475099	-2.11411482706507	0.182847592409155	-11.5621693411984	6.40694611878351e-31	1.09683589269876e-28
Potra2n11c22427	GO:0000166|GO:0001510|GO:0005634|GO:0005737|GO:0006464|GO:0008171|GO:0008173|GO:0009083|GO:0016020|GO:0016491|GO:0030422|GO:0034587|GO:0046872|GO:0050662|GO:0140096	sp|Q230X8|HENMT_TETTS Small RNA 2'-O-methyltransferase OS=Tetrahymena thermophila (strain SB210) OX=312017 GN=HEN1 PE=1 SV=3	AT4G20910-double-stranded RNA binding protein-related / DsRBD protein-like protein double-stranded RNA binding protein-related / DsRBD protein-like protein	361.31604068132	-0.933871108168008	0.172513599679519	-5.41331877546394	6.18672063287124e-08	4.98340063443377e-07
Potra2n11c22439	GO:0005506|GO:0005783|GO:0006631|GO:0008610|GO:0016021|GO:0055114|GO:0080132	sp|O13846|SCS7_SCHPO Ceramide very long chain fatty acid hydroxylase scs7 OS=Schizosaccharomyces pombe (strain 972 / ATCC 24843) OX=284812 GN=scs7 PE=3 SV=1	AT2G34770-fatty acid hydroxylase 1 fatty acid hydroxylase 1	667.61914311006	-1.71158277656884	0.235655572936096	-7.26306938233529	3.78403708198105e-13	7.86149358781311e-12
Potra2n11c22453	GO:0009821|GO:0016021|GO:0050468|GO:0055114|GO:0071949	sp|P30986|RETO_ESCCA Reticuline oxidase OS=Eschscholzia californica OX=3467 GN=BBE1 PE=1 SV=1	AT1G30700-FAD-binding Berberine family protein FAD-binding Berberine family protein	411.545840884066	-1.20204133624728	0.193087617611406	-6.22536727687231	4.8042921255458e-10	5.75870455945376e-09
Potra2n11c22454	GO:0009821|GO:0050468|GO:0055114|GO:0071949	sp|Q9SUC6|BBE22_ARATH Berberine bridge enzyme-like 22 OS=Arabidopsis thaliana OX=3702 GN=FAD-OXR PE=2 SV=1	AT1G30700-FAD-binding Berberine family protein FAD-binding Berberine family protein	57.0803962930934	5.31918107070669	1.8071809543934	2.94335830497513	0.00324672409810429	0.00891167455725367
Potra2n11c22461	GO:0055114|GO:0102306	sp|Q8K354|CBR3_MOUSE Carbonyl reductase [NADPH] 3 OS=Mus musculus OX=10090 GN=Cbr3 PE=1 SV=1	AT4G20760-NAD(P)-binding Rossmann-fold superfamily protein NAD(P)-binding Rossmann-fold superfamily protein	898.987398304905	-1.33888725886809	0.170368645653822	-7.85876564158773	3.87937280660565e-15	1.13387787886199e-13
Potra2n11c22463	GO:0004674|GO:0005524|GO:0009069|GO:0016021|GO:0018105|GO:0035556	sp|O23082|Y4960_ARATH Putative receptor-like protein kinase At4g00960 OS=Arabidopsis thaliana OX=3702 GN=At4g00960 PE=3 SV=2	AT1G30640-Protein kinase family protein Protein kinase family protein	2776.28373798772	0.950303445252059	0.102336576289357	9.28605860885039	1.60107569350547e-20	9.72598147087054e-19
Potra2n11c22467	GO:0005515	sp|Q9FRS4|PPR22_ARATH Pentatricopeptide repeat-containing protein At1g08610 OS=Arabidopsis thaliana OX=3702 GN=At1g08610 PE=2 SV=1	AT4G21300-Tetratricopeptide repeat (TPR)-like superfamily protein Tetratricopeptide repeat (TPR)-like superfamily protein	64.3373365237098	-2.68544407863977	0.365197152169287	-7.35340914541123	1.93214353738402e-13	4.25911640632043e-12
Potra2n11c22469	GO:0003677|GO:0005634|GO:0007275|GO:0009299|GO:0009416|GO:0090698	sp|F4JT78|RPP2A_ARATH Disease resistance protein RPP2A OS=Arabidopsis thaliana OX=3702 GN=RPP2A PE=2 SV=1	AT3G23290-LIGHT-DEPENDENT SHORT HYPOCOTYLS-like protein (DUF640) LIGHT-DEPENDENT SHORT HYPOCOTYLS-like protein (DUF640)	62.0413637534803	-1.35162060779659	0.337738143918927	-4.00197795876157	6.28151515088491e-05	0.000263619652082028
Potra2n11c22470	GO:0009707	sp|Q9LI74|CHUP1_ARATH Protein CHUP1, chloroplastic OS=Arabidopsis thaliana OX=3702 GN=CHUP1 PE=1 SV=1	AT3G25690-Hydroxyproline-rich glycoprotein family protein Hydroxyproline-rich glycoprotein family protein	71.7414331104992	-2.3226688221249	0.49873560548151	-4.65711450435237	3.2067211137897e-06	1.80106509254265e-05
Potra2n11c22477	GO:0000398|GO:0003723|GO:0005682|GO:0005685|GO:0005686|GO:0005687|GO:0005730|GO:0005829|GO:0015030|GO:0046540|GO:0071004|GO:0071013	sp|P40018|RSMB_YEAST Small nuclear ribonucleoprotein-associated protein B OS=Saccharomyces cerevisiae (strain ATCC 204508 / S288c) OX=559292 GN=SMB1 PE=1 SV=1	AT4G20440-small nuclear ribonucleoprotein associated protein B small nuclear ribonucleoprotein associated protein B	647.615866694186	-0.640121353384001	0.159251021624785	-4.01957454874107	5.83033315635184e-05	0.000246016170509059
Potra2n11c22479	GO:0004751|GO:0009052|GO:0015976	sp|Q88YY5|RPIA_LACPL Ribose-5-phosphate isomerase A OS=Lactobacillus plantarum (strain ATCC BAA-793 / NCIMB 8826 / WCFS1) OX=220668 GN=rpiA PE=3 SV=1	AT5G44520-NagB/RpiA/CoA transferase-like superfamily protein NagB/RpiA/CoA transferase-like superfamily protein	1156.38562025452	-1.53714163940932	0.207363631229618	-7.41278318813397	1.23675989544949e-13	2.79160427085877e-12
Potra2n11c22480	GO:0004252|GO:0006508|GO:0016021	sp|P00781|SUBD_BACLI Subtilisin DY OS=Bacillus licheniformis OX=1402 GN=apr PE=1 SV=1	AT4G20430-Subtilase family protein Subtilase family protein	266.795417933577	-2.1887096497873	0.248676940856155	-8.80141778426225	1.35098398378546e-18	6.37231209185495e-17
Potra2n11c22484	GO:0005886|GO:0016021|GO:0051539	sp|Q6EP58|CASP7_ORYSJ Casparian strip membrane protein 7 OS=Oryza sativa subsp. japonica OX=39947 GN=Os02g0578366 PE=3 SV=1	AT4G20390-Uncharacterized protein family (UPF0497) Uncharacterized protein family (UPF0497)	56.0869091710691	7.11909549501716	1.6237726675364	4.38429321871658	1.16362952865732e-05	5.75678905864546e-05
Potra2n11c22488	GO:0016779	sp|O80644|ACR9_ARATH ACT domain-containing protein ACR9 OS=Arabidopsis thaliana OX=3702 GN=ACR9 PE=2 SV=1	AT2G36840-ACT-like superfamily protein ACT-like superfamily protein	2575.05360748814	-1.40477397655683	0.218202431761534	-6.43793914309836	1.21106534946575e-10	1.61991511280138e-09
Potra2n11c22494	GO:0000776|GO:0000922|GO:0006886|GO:0007051|GO:0008017|GO:0009506|GO:0009524|GO:0009574|GO:0030951|GO:0030981|GO:0035371|GO:0045298|GO:0046785	sp|P46675|STU2_YEAST Protein STU2 OS=Saccharomyces cerevisiae (strain ATCC 204508 / S288c) OX=559292 GN=STU2 PE=1 SV=1	AT2G35630-ARM repeat superfamily protein ARM repeat superfamily protein	1405.85163591583	-0.509309291277775	0.155375587188577	-3.27792351741611	0.00104573725739451	0.00327354750106254
Potra2n11c22495	#N/A	None available	AT1G79160-filamentous hemagglutinin transporter filamentous hemagglutinin transporter	2037.70127552856	0.574659565269649	0.106422904902493	5.39977334574886	6.67251443077604e-08	5.3420640890671e-07
Potra2n11c22505	GO:0005982|GO:0005985|GO:0016021|GO:0042973|GO:0046658	sp|P52396|E13I_TOBAC Glucan endo-1,3-beta-glucosidase, acidic isoform PR-N (Fragment) OS=Nicotiana tabacum OX=4097 GN=PRN PE=1 SV=1	AT1G32860-Glycosyl hydrolase superfamily protein Glycosyl hydrolase superfamily protein	3093.77215660667	-0.980818972131487	0.162421937649421	-6.03870995707815	1.55351195472024e-09	1.68754796762441e-08
Potra2n11c22513	#N/A	None available	AT1G32928-Avr9/Cf-9 rapidly elicited protein Avr9/Cf-9 rapidly elicited protein	89.0091461286692	0.885279517950989	0.298355081444233	2.96720107351837	0.00300524352115314	0.00832250422181528
Potra2n11c22516	GO:0004252|GO:0005615|GO:0006508	sp|P29600|SUBS_BACLE Subtilisin Savinase OS=Bacillus lentus OX=1467 PE=1 SV=1	AT4G10550-Subtilase family protein Subtilase family protein	515.318515207	2.03483687317234	0.373421004398658	5.44917626272565	5.06036435378289e-08	4.14321260320286e-07
Potra2n11c22520	GO:0000027|GO:0003735|GO:0004252|GO:0005840|GO:0006412|GO:0006508|GO:0009570|GO:0009941|GO:0070180	sp|P52861|RL11_STRGB 50S ribosomal protein L11 (Fragment) OS=Streptomyces galbus OX=33898 GN=rplK PE=3 SV=1	AT1G32990-plastid ribosomal protein l11 plastid ribosomal protein l11	1467.64813070639	-1.23859628548522	0.205773040404797	-6.01923499331426	1.75243304298259e-09	1.88961737199154e-08
Potra2n11c22523	GO:0005829|GO:0008171|GO:0008757|GO:0019438|GO:0032259|GO:0046983	sp|A0A179H2P2|LCSG_PURLI O-methyltransferase lcsG OS=Purpureocillium lilacinum OX=33203 GN=lcsG PE=2 SV=1	AT5G54160-O-methyltransferase 1 O-methyltransferase 1	78.1068870879903	8.59115184874995	1.1394163153222	7.53995860268207	4.70120672329681e-14	1.14938032732653e-12
Potra2n11c22525	GO:0051213|GO:0055114	sp|A6BM06|ACCO1_DICMU 1-aminocyclopropane-1-carboxylate oxidase OS=Dictyostelium mucoroides OX=31287 GN=aco PE=3 SV=1	AT4G10490-2-oxoglutarate (2OG) and Fe(II)-dependent oxygenase superfamily protein 2-oxoglutarate (2OG) and Fe(II)-dependent oxygenase superfamily protein	18.4451532955582	4.30151606802633	1.13814981950672	3.77939353352498	0.000157210794169548	0.000601990614013939
Potra2n11c22531	#N/A	None available	AT1G33050-hypothetical protein hypothetical protein	82.7176304848458	1.64474677710873	0.34064807599328	4.82828729419032	1.37712322304921e-06	8.37906223228006e-06
Potra2n11c22533	GO:0003677|GO:0005634|GO:0006355|GO:0016021	sp|Q9M0F8|NAC75_ARATH NAC domain-containing protein 75 OS=Arabidopsis thaliana OX=3702 GN=NAC075 PE=2 SV=1	AT1G33060-NAC 014 NAC 014	1840.29076159548	0.752784254988621	0.100410738754371	7.49704926312823	6.52704535710302e-14	1.56009994374129e-12
Potra2n11c22536	#N/A	None available	AT1G63310-hypothetical protein hypothetical protein	412.939116982402	-0.992521494651009	0.263972504796625	-3.75994270848659	0.00016995227372231	0.000646367822333377
Potra2n11c22544	GO:0016021	sp|Q95K04|RN133_MACFA E3 ubiquitin-protein ligase RNF133 OS=Macaca fascicularis OX=9541 GN=RNF133 PE=2 SV=1	AT5G47610-RING/U-box superfamily protein RING/U-box superfamily protein	65.424604235237	-2.58336889472867	0.310678518278325	-8.31524789369031	9.15606827660996e-17	3.42884352336001e-15
Potra2n11c22549	GO:0016021	sp|Q9U1M2|TM120_DROME Transmembrane protein 120 homolog OS=Drosophila melanogaster OX=7227 GN=CG32795 PE=1 SV=1	AT4G10430-TMPIT-like protein TMPIT-like protein	1481.58583087816	0.864495853987189	0.112610184916921	7.67688868129445	1.62998956094976e-14	4.29730447848794e-13
Potra2n11c22554	GO:0016021	sp|Q8LPG1|FAX4_ARATH Protein FATTY ACID EXPORT 4, chloroplastic OS=Arabidopsis thaliana OX=3702 GN=FAX4 PE=2 SV=1	AT1G33265-Transmembrane proteins 14C Transmembrane proteins 14C	167.586601234602	-1.53048326408073	0.27388860465807	-5.58797714856164	2.29729864582577e-08	1.99953719044406e-07
Potra2n11c22557	GO:0005524|GO:0005871|GO:0005874|GO:0007018|GO:0008017|GO:0008569|GO:0016491|GO:0045298|GO:0055114	sp|Q9U1M8|MYOI_DICDI Myosin-I heavy chain OS=Dictyostelium discoideum OX=44689 GN=myoI PE=1 SV=1	AT5G65930-kinesin-like calmodulin-binding protein (ZWICHEL) kinesin-like calmodulin-binding protein (ZWICHEL)	1917.96314156063	-1.00051853225194	0.161494662428596	-6.19536594712114	5.81497656555349e-10	6.82573651710829e-09
Potra2n11c22561	GO:0004252|GO:0006508	sp|P00782|SUBT_BACAM Subtilisin BPN' OS=Bacillus amyloliquefaciens OX=1390 GN=apr PE=1 SV=1	AT2G04160-Subtilisin-like serine endopeptidase family protein Subtilisin-like serine endopeptidase family protein	288.028285652406	-1.92657976109355	0.304106861356049	-6.33520648795196	2.37023623791364e-10	3.00571948900218e-09
Potra2n11c22563	#N/A	None available	0	167.825887212074	6.80394188063297	0.655436588495034	10.3807782477565	3.03292593763634e-25	2.92893990548881e-23
Potra2n11c22564	GO:0016747|GO:0043229|GO:0044425|GO:0046460	sp|Q91ZV4|MOGT1_MOUSE 2-acylglycerol O-acyltransferase 1 OS=Mus musculus OX=10090 GN=Mogat1 PE=1 SV=2	AT3G51520-diacylglycerol acyltransferase family diacylglycerol acyltransferase family	375.522459242086	0.608297206534273	0.195648297039791	3.10913621911342	0.00187635188312134	0.00549584946634942
Potra2n11c22567	GO:0016021|GO:0055085	sp|Q9C999|PILS2_ARATH Protein PIN-LIKES 2 OS=Arabidopsis thaliana OX=3702 GN=PILS2 PE=2 SV=1	AT1G76520-Auxin efflux carrier family protein Auxin efflux carrier family protein	21.3980147326002	-5.52060795714944	0.992008424129175	-5.56508173002225	2.62029570041171e-08	2.26051949756723e-07
Potra2n11c22579	GO:0000149|GO:0006886|GO:0007040|GO:0008021|GO:0008333|GO:0031083|GO:0032418|GO:0099078|GO:2000300	None available	AT1G79070-SNARE-associated protein-like protein SNARE-associated protein-like protein	265.637180879318	0.556215780756422	0.143678491675048	3.87125292221465	0.000108277372712548	0.000430126711770445
Potra2n11c22591	GO:0003723|GO:0008168|GO:0016787|GO:0032259	sp|B4XT64|NAL1_ORYSJ Protein NARROW LEAF 1 OS=Oryza sativa subsp. japonica OX=39947 GN=NAL1 PE=1 SV=1	AT5G45030-Trypsin family protein Trypsin family protein	131.633131846576	-1.06704852925944	0.233087085855046	-4.57789639157883	4.69675207000141e-06	2.54156756103278e-05
Potra2n11c22595	GO:0000287|GO:0010333	sp|Q0JF02|CPS4_ORYSJ Syn-copalyl diphosphate synthase OS=Oryza sativa subsp. japonica OX=39947 GN=CPS4 PE=2 SV=1	AT5G23960-terpene synthase 21 terpene synthase 21	37.0019355312819	-2.3882177203374	0.582642879165336	-4.09893917138168	4.15048088782884e-05	0.000180864922523503
Potra2n11c22603	GO:0008168|GO:0032259	sp|Q9BRP7|FDXA1_HUMAN Ferredoxin-fold anticodon-binding domain-containing protein 1 OS=Homo sapiens OX=9606 GN=FDXACB1 PE=1 SV=3	AT4G26485-methyltransferase small domain protein methyltransferase small domain protein	55.71421052223	-1.52140517812858	0.359274189278553	-4.23466317239116	2.28894531208843e-05	0.000105851173843009
Potra2n11c22615	GO:0008270	sp|Q8TCF1|ZFAN1_HUMAN AN1-type zinc finger protein 1 OS=Homo sapiens OX=9606 GN=ZFAND1 PE=1 SV=1	AT3G28210-zinc finger (AN1-like) family protein zinc finger (AN1-like) family protein	60.5917829724118	2.41222500985965	0.709144971180383	3.40159644063253	0.000669934861797867	0.00220638716461539
Potra2n11c22616	GO:0003729|GO:0005829|GO:0016021	sp|Q5PQP1|RBMS1_RAT RNA-binding motif, single-stranded-interacting protein 1 OS=Rattus norvegicus OX=10116 GN=Rbms1 PE=2 SV=1	AT4G27000-RNA-binding (RRM/RBD/RNP motifs) family protein RNA-binding (RRM/RBD/RNP motifs) family protein	7250.99706804374	0.500836856808299	0.122063253476995	4.10309280264017	4.07663632554937e-05	0.000178018530113623
Potra2n11c22637	GO:0003924|GO:0005525|GO:0006886|GO:0032482	sp|P38544|RAN_ONCVO GTP-binding nuclear protein Ran OS=Onchocerca volvulus OX=6282 GN=ran-1 PE=2 SV=1	AT5G54840-Ras-related small GTP-binding family protein Ras-related small GTP-binding family protein	193.248454411622	1.46716710431843	0.420325538219856	3.49054951676768	0.000482028277966536	0.00164763302480355
Potra2n11c22646	GO:0010089	sp|Q5BPG5|VUP4_ARATH Vascular-related unknown protein 4 OS=Arabidopsis thaliana OX=3702 GN=VUP4 PE=2 SV=1	AT3G21710-transmembrane protein transmembrane protein	26.3976102649309	4.47794831563098	0.865725737962862	5.1724791342903	2.3100830291065e-07	1.65677445536898e-06
Potra2n11c22647	GO:0005507|GO:0005739|GO:0009055|GO:0022900|GO:0033539|GO:0050660	sp|Q46907|YGCQ_ECOLI Putative electron transfer flavoprotein subunit YgcQ OS=Escherichia coli (strain K12) OX=83333 GN=ygcQ PE=3 SV=2	AT1G50940-electron transfer flavoprotein alpha electron transfer flavoprotein alpha	733.485394677637	1.16663400655602	0.150955032294091	7.72835452271097	1.08945588891604e-14	2.95498097277596e-13
Potra2n11c22649	GO:0009055|GO:0016021|GO:0022900|GO:0046658	sp|O80517|BCB2_ARATH Uclacyanin-2 OS=Arabidopsis thaliana OX=3702 GN=At2g44790 PE=2 SV=1	AT3G20570-early nodulin-like protein 9 early nodulin-like protein 9	1677.44618214689	-0.849727248393913	0.18143909181183	-4.68326444929057	2.82341869908976e-06	1.60735501150512e-05
Potra2n11c22655	GO:0005506|GO:0005829|GO:0009228|GO:0009570|GO:0016301|GO:0016310|GO:0016763|GO:0052837	sp|P84548|THI4_POPEU Thiamine thiazole synthase, chloroplastic (Fragments) OS=Populus euphratica OX=75702 GN=THI1 PE=1 SV=1	AT5G54770-thiazole biosynthetic enzyme, chloroplast (ARA6) (THI1) (THI4) thiazole biosynthetic enzyme, chloroplast (ARA6) (THI1) (THI4)	7528.95639915354	-0.582008491558452	0.132776200587492	-4.38337961911284	1.16852231036529e-05	5.77665895189771e-05
Potra2n11c22662	#N/A	None available	AT1G65349-hypothetical protein hypothetical protein	31.9542445783056	2.5073998941082	0.571309846176421	4.3888616849322	1.13945507035223e-05	5.64778971136796e-05
Potra2n11c22663	GO:0004672|GO:0005524|GO:0005634|GO:0005737|GO:0006281|GO:0006468|GO:0006511|GO:0008081|GO:0009751|GO:0016567|GO:0031386|GO:0031625	sp|P62865|UBIM_BOVIN Ubiquitin-like protein FUBI OS=Bos taurus OX=9913 GN=FAU PE=3 SV=1	AT4G05320-polyubiquitin 10 polyubiquitin 10	45948.5221855193	0.73474188090592	0.106710210063427	6.88539438231072	5.76276570557079e-12	9.79558704459498e-11
Potra2n11c22668	GO:0005515|GO:0016021	sp|Q812A3|ANR23_MOUSE Ankyrin repeat domain-containing protein 23 OS=Mus musculus OX=10090 GN=Ankrd23 PE=2 SV=1	AT1G03670-ankyrin repeat family protein ankyrin repeat family protein	248.719970733524	3.24589930468809	0.530404754766675	6.11966479470184	9.37724076702259e-10	1.06698996798353e-08
Potra2n11c22670	#N/A	None available	AT1G51100-potassium/sodium hyperpolarization-activated cyclic nucleotide-gated channel protein potassium/sodium hyperpolarization-activated cyclic nucleotide-gated channel protein	2171.32598959021	-0.836302399052647	0.167777259253149	-4.98459924053712	6.20903711521597e-07	4.05687867423925e-06
Potra2n11c22674	GO:0046983	None available	AT3G20680-plant/protein (DUF1995) plant/protein (DUF1995)	3520.2876016532	-0.553167548517908	0.109022709432023	-5.07387452944208	3.89796129974304e-07	2.66647254038468e-06
Potra2n11c22677	GO:0003777|GO:0005524|GO:0005871|GO:0005874|GO:0007018|GO:0008017|GO:0016887|GO:0045298|GO:0051225	sp|Q292S8|COS_DROPS Kinesin-like protein costa OS=Drosophila pseudoobscura pseudoobscura OX=46245 GN=cos PE=3 SV=2	AT5G54670-kinesin 3 kinesin 3	937.858001614597	-1.55538008753362	0.221881397434603	-7.0099616530135	2.38383451746635e-12	4.3313172445543e-11
Potra2n11c22685	GO:0003676	None available	AT5G54630-zinc finger protein-like protein zinc finger protein-like protein	657.354065501082	-2.64238334436099	0.38672669552393	-6.83268927370306	8.33373402600764e-12	1.36806079614985e-10
Potra2n11c22686	GO:0004675|GO:0005524|GO:0005886|GO:0006468|GO:0007178|GO:0009069|GO:0009409|GO:0016021	sp|Q621J7|ZYG1_CAEBR Probable serine/threonine-protein kinase zyg-1 OS=Caenorhabditis briggsae OX=6238 GN=zyg-1 PE=3 SV=1	AT5G54590-Protein kinase superfamily protein Protein kinase superfamily protein	203.465269003476	-1.89705710925249	0.356080050588589	-5.32761413091444	9.95112498277137e-08	7.70488866507443e-07
Potra2n11c22697	GO:0016021	None available	AT5G54540-Uncharacterized conserved protein (UCP012943) Uncharacterized conserved protein (UCP012943)	4146.3120016606	1.67216302018616	0.143082337057081	11.6867186724737	1.49034031424009e-31	2.72856472532124e-29
Potra2n11c22700	GO:0005737|GO:0009734|GO:0009826|GO:0010252|GO:0010279	sp|Q8N2G8|GHDC_HUMAN GH3 domain-containing protein OS=Homo sapiens OX=9606 GN=GHDC PE=1 SV=2	AT5G54510-Auxin-responsive GH3 family protein Auxin-responsive GH3 family protein	388.014002959028	2.21895577398488	0.461929680445683	4.80366572644556	1.5578683032089e-06	9.39639440535332e-06
Potra2n11c22702	GO:0001228|GO:0003677|GO:0005634|GO:0045944|GO:0046983	sp|Q8S3D5|BH069_ARATH Transcription factor bHLH69 OS=Arabidopsis thaliana OX=3702 GN=BHLH69 PE=2 SV=2	AT3G20640-basic helix-loop-helix (bHLH) DNA-binding superfamily protein basic helix-loop-helix (bHLH) DNA-binding superfamily protein	152.224886466595	-1.14987797781728	0.253887288875632	-4.52908841127747	5.92387093376465e-06	3.13356607740311e-05
Potra2n11c22703	GO:0003955|GO:0005886|GO:0006694|GO:0010181|GO:0016021|GO:0055114|GO:0071365	sp|O67866|FLAV_AQUAE Flavodoxin OS=Aquifex aeolicus (strain VF5) OX=224324 GN=fldA PE=1 SV=1	AT4G27270-Quinone reductase family protein Quinone reductase family protein	1747.01455475899	1.14689151583725	0.34108467062931	3.36248332040605	0.000772447925146991	0.00250243513130687
Potra2n11c22706	GO:0005509	sp|Q9ZPX9|KIC_ARATH Calcium-binding protein KIC OS=Arabidopsis thaliana OX=3702 GN=KIC PE=1 SV=2	AT4G27280-Calcium-binding EF-hand family protein Calcium-binding EF-hand family protein	115.868655265597	1.09326024501655	0.291104756466151	3.75555610388547	0.000172957009494023	0.000656375212077218
Potra2n11c22707	GO:0004674|GO:0005524|GO:0005886|GO:0006468|GO:0009069|GO:0016021|GO:0048544	sp|O49318|Y2317_ARATH Probable leucine-rich repeat receptor-like protein kinase At2g33170 OS=Arabidopsis thaliana OX=3702 GN=At2g33170 PE=2 SV=1	AT4G27290-S-locus lectin protein kinase family protein S-locus lectin protein kinase family protein	100.368309583789	3.48681140067498	0.340446342562941	10.2418823901166	1.28707468421091e-24	1.18644884526351e-22
Potra2n11c22713	GO:0004674|GO:0005524|GO:0005886|GO:0006468|GO:0009069|GO:0016021|GO:0048544	sp|Q39688|EP1G_DAUCA Epidermis-specific secreted glycoprotein EP1 OS=Daucus carota OX=4039 GN=EP1 PE=1 SV=1	AT4G27290-S-locus lectin protein kinase family protein S-locus lectin protein kinase family protein	175.424468030642	4.11744904718287	0.605467509100007	6.8004459121237	1.04295823387686e-11	1.68794050816019e-10
Potra2n11c22715	GO:0004674|GO:0005524|GO:0005886|GO:0006468|GO:0009069|GO:0016021|GO:0048544	sp|Q9SYS3|CRK40_ARATH Cysteine-rich receptor-like protein kinase 40 OS=Arabidopsis thaliana OX=3702 GN=CRK40 PE=2 SV=1	AT4G27290-S-locus lectin protein kinase family protein S-locus lectin protein kinase family protein	15.3646206307571	4.75098410398332	0.967240493157185	4.91189537410241	9.02001832261922e-07	5.69044659147004e-06
Potra2n11c22717	GO:0005488|GO:0006807|GO:0016301|GO:0044238|GO:0044260	sp|Q9ZR08|Y4230_ARATH G-type lectin S-receptor-like serine/threonine-protein kinase At4g03230 OS=Arabidopsis thaliana OX=3702 GN=At4g03230 PE=3 SV=3	AT1G11340-G-type lectin S-receptor-like Serine/Threonine-kinase G-type lectin S-receptor-like Serine/Threonine-kinase	21.8208699258792	-4.05271368916754	0.659204817478262	-6.14788239059127	7.85242211510592e-10	9.03234104025535e-09
Potra2n11c22723	GO:0004674|GO:0005524|GO:0005886|GO:0006468|GO:0009069|GO:0016021|GO:0030246|GO:0048544	sp|Q7XV05|SERK2_ORYSJ LRR receptor kinase SERK2 OS=Oryza sativa subsp. japonica OX=39947 GN=SERK2 PE=1 SV=1	AT4G27290-S-locus lectin protein kinase family protein S-locus lectin protein kinase family protein	10.1216006214022	5.68283885941898	1.58458420414478	3.58632810080678	0.00033536695980199	0.00119255658594816
Potra2n11c22725	GO:0004674|GO:0005524|GO:0006468|GO:0009069|GO:0016021|GO:0048544	sp|Q1MX30|XA21_ORYSI Receptor kinase-like protein Xa21 OS=Oryza sativa subsp. indica OX=39946 GN=XA21 PE=1 SV=1	AT4G27290-S-locus lectin protein kinase family protein S-locus lectin protein kinase family protein	297.571588846635	2.10221651079952	0.343011913521886	6.12869824028834	8.86009854191886e-10	1.01295593217324e-08
Potra2n11c22726	GO:0005509	sp|P41208|CETN2_HUMAN Centrin-2 OS=Homo sapiens OX=9606 GN=CETN2 PE=1 SV=1	AT4G27280-Calcium-binding EF-hand family protein Calcium-binding EF-hand family protein	20.8288059882346	-2.90374923086976	0.735197521202235	-3.94961781987702	7.82760741384333e-05	0.000320744547495439
Potra2n11c22728	GO:0016020	sp|Q8L4N1|PHO34_ARATH Universal stress protein PHOS34 OS=Arabidopsis thaliana OX=3702 GN=PHOS34 PE=1 SV=1	AT5G54430-Adenine nucleotide alpha hydrolases-like superfamily protein Adenine nucleotide alpha hydrolases-like superfamily protein	2516.75157494921	0.633636617618771	0.16820062405566	3.7671478401239	0.000165123225537013	0.000629727863164734
Potra2n11c22730	GO:0002939|GO:0005634|GO:0005759|GO:0052906	sp|Q58952|TYW2_METJA tRNA(Phe) (4-demethylwyosine(37)-C(7)) aminocarboxypropyltransferase OS=Methanocaldococcus jannaschii (strain ATCC 43067 / DSM 2661 / JAL-1 / JCM 10045 / NBRC 100440) OX=243232 GN=taw2 PE=1 SV=1	AT4G27340-Met-10+ like family protein Met-10+ like family protein	492.917838098329	-0.508127241610989	0.148887616661875	-3.4128240682699	0.000642934337491761	0.00212836776414274
Potra2n11c22734	GO:0005789|GO:0005886|GO:0006970|GO:0061817|GO:0090158	sp|Q8LPQ7|VAP43_ARATH Vesicle-associated protein 4-3 OS=Arabidopsis thaliana OX=3702 GN=PVA43 PE=2 SV=1	AT5G54110-membrane-associated mannitol-induced membrane-associated mannitol-induced	716.784065561157	-0.757871478027327	0.172495777505914	-4.39356539032583	1.1150662857361e-05	5.54044620375925e-05
Potra2n11c22735	#N/A	None available	AT5G54240-membrane lipoprotein lipid attachment site-like protein, putative (DUF1223) membrane lipoprotein lipid attachment site-like protein, putative (DUF1223)	285.513020226399	2.24437834610175	0.464712990188305	4.82960105159167	1.36806872935865e-06	8.33358687172169e-06
Potra2n11c22736	GO:0005737|GO:0005871|GO:0005874|GO:0007017|GO:0008574|GO:0016021|GO:0030286|GO:0045505|GO:0051959|GO:2000582	sp|Q6CWX4|DYL1_KLULA Dynein light chain 1, cytoplasmic OS=Kluyveromyces lactis (strain ATCC 8585 / CBS 2359 / DSM 70799 / NBRC 1267 / NRRL Y-1140 / WM37) OX=284590 GN=DYN2 PE=3 SV=1	AT4G27360-Dynein light chain type 1 family protein Dynein light chain type 1 family protein	53.6718048189149	3.33669058210559	0.850475997971536	3.92332128133411	8.73365586443364e-05	0.000354182592231854
Potra2n11c22739	GO:0004519|GO:0006302|GO:0008408|GO:0009517|GO:0009522|GO:0009523|GO:0009635|GO:0009644|GO:0009737|GO:0009768|GO:0009769|GO:0009941|GO:0010119|GO:0016021|GO:0016168|GO:0018298|GO:0019904|GO:0030145|GO:0030870|GO:0051321|GO:0090305	sp|Q40301|FCPE_MACPY Fucoxanthin-chlorophyll a-c binding protein E, chloroplastic OS=Macrocystis pyrifera OX=35122 GN=FCPE PE=2 SV=1	AT5G54270-light-harvesting chlorophyll B-binding protein 3 light-harvesting chlorophyll B-binding protein 3	33077.7716696757	-1.47768640196447	0.203071779204926	-7.27667038595891	3.42159887448635e-13	7.21559598778887e-12
Potra2n11c22743	GO:0016021	None available	AT1G61260-cotton fiber (DUF761) cotton fiber (DUF761)	223.519143935029	6.78458046340225	1.1701365141621	5.79811020448371	6.70663758416418e-09	6.42491981355031e-08
Potra2n11c22744	GO:0005096|GO:0043547|GO:0046872	sp|Q1ZXH8|GXCDD_DICDI Guanine exchange factor for Rac 30 OS=Dictyostelium discoideum OX=44689 GN=gxcDD PE=4 SV=3	AT5G54310-ARF-GAP domain 5 ARF-GAP domain 5	2251.4645896358	0.716255255832035	0.139720948669272	5.12632688693986	2.95449460146804e-07	2.06940211671369e-06
Potra2n11c22750	GO:0006520|GO:0016021|GO:0018826	sp|P45625|YGLN_BACCE Uncharacterized protein in glnR 5'region (Fragment) OS=Bacillus cereus OX=1396 PE=4 SV=1	0	427.278421345785	-0.660017829615153	0.16740325637515	-3.94268214314814	8.05754136793701e-05	0.000329187690329851
Potra2n11c22764	#N/A	None available	AT3G15518-hypothetical protein hypothetical protein	30.5213220104418	5.99220631827588	1.15486797647375	5.18865051273857	2.11823514371934e-07	1.5291662466872e-06
Potra2n11c22765	GO:0003677|GO:0003700|GO:0005634|GO:0005667|GO:0006355|GO:0045449	sp|Q6NQK2|NAC8_ARATH SUPPRESSOR OF GAMMA RESPONSE 1 OS=Arabidopsis thaliana OX=3702 GN=SOG1 PE=1 SV=1	AT3G15510-NAC domain containing protein 2 NAC domain containing protein 2	187.724228581083	4.09844749651367	0.613360677579041	6.6819534514185	2.35777926339426e-11	3.5883622580478e-10
Potra2n11c22767	GO:0003700|GO:0005634|GO:0005667|GO:0009414|GO:0009737|GO:0043565|GO:0045449|GO:0045893	sp|F4HY61|NAC10_ARATH NAC domain-containing protein 10 OS=Arabidopsis thaliana OX=3702 GN=NAC010 PE=2 SV=1	AT4G27410-NAC (No Apical Meristem) domain transcriptional regulator superfamily protein NAC (No Apical Meristem) domain transcriptional regulator superfamily protein	3116.65261438634	5.14198562308595	0.522227797541715	9.84625032847895	7.11489831047509e-23	5.55711555088599e-21
Potra2n11c22772	GO:0009416|GO:0045893	sp|O80386|CIP7_ARATH COP1-interacting protein 7 OS=Arabidopsis thaliana OX=3702 GN=CIP7 PE=1 SV=1	AT4G27430-COP1-interacting protein 7 COP1-interacting protein 7	1668.05173745144	-0.656641952911172	0.217899020237999	-3.01351494005782	0.00258240325804546	0.00726445577199215
Potra2n11c22778	GO:0009507|GO:0015995|GO:0016630|GO:0019685|GO:0055114	sp|Q9P7B4|YI13_SCHPO NADP-dependent 3-hydroxy acid dehydrogenase OS=Schizosaccharomyces pombe (strain 972 / ATCC 24843) OX=284812 GN=SPAC521.03 PE=1 SV=1	AT5G54190-protochlorophyllide oxidoreductase A protochlorophyllide oxidoreductase A	521.032870815637	-3.30463232006884	0.464626973798705	-7.11244182198628	1.1400760007881e-12	2.19714646818548e-11
Potra2n11c22780	GO:0005515|GO:0005634|GO:0005829|GO:0005886|GO:0009506	sp|Q9LV77|ASNS2_ARATH Asparagine synthetase [glutamine-hydrolyzing] 2 OS=Arabidopsis thaliana OX=3702 GN=ASN2 PE=2 SV=1	AT4G27450-aluminum induced protein with YGL and LRDR motifs aluminum induced protein with YGL and LRDR motifs	1884.03698911681	1.14165027585078	0.243613450036752	4.6863187384709	2.78162949212056e-06	1.58493364880628e-05
Potra2n11c22781	#N/A	sp|Q8GZA4|CBSX6_ARATH CBS domain-containing protein CBSX6 OS=Arabidopsis thaliana OX=3702 GN=CBSX6 PE=1 SV=1	AT4G27460-Cystathionine beta-synthase (CBS) family protein Cystathionine beta-synthase (CBS) family protein	1553.65689565435	4.58965648993234	0.525842268887436	8.72819999739281	2.58757779336322e-18	1.18230330925872e-16
Potra2n11c22790	GO:0005515	sp|Q9LUS9|FBL44_ARATH Putative F-box/LRR-repeat protein At3g16555 OS=Arabidopsis thaliana OX=3702 GN=At3g16555 PE=4 SV=2	AT4G12560-F-box and associated interaction domains-containing protein F-box and associated interaction domains-containing protein	499.748905499353	1.86864986244821	0.302774920903851	6.17174585289254	6.75400055141517e-10	7.8580084085397e-09
Potra2n11c22798	GO:0005829|GO:0008690|GO:0009103|GO:0009555|GO:0009860|GO:0031307|GO:0033468|GO:0045454|GO:0071555	sp|Q2M5Q2|PSEF_CAMJJ Pseudaminic acid cytidylyltransferase OS=Campylobacter jejuni subsp. jejuni serotype O:23/36 (strain 81-176) OX=354242 GN=pseF PE=3 SV=1	AT1G53000-Nucleotide-diphospho-sugar transferases superfamily protein Nucleotide-diphospho-sugar transferases superfamily protein	616.775032720098	-0.553935671765758	0.121845228947884	-4.54622373439579	5.46169780632297e-06	2.91128590711482e-05
Potra2n11c22801	GO:0003723|GO:0009507	None available	AT1G53120-RNA-binding S4 domain-containing protein RNA-binding S4 domain-containing protein	380.893495350923	-0.923438184391561	0.211923606251463	-4.35741067607086	1.3161018238452e-05	6.43384173629795e-05
Potra2n11c22803	GO:0005783|GO:0005886|GO:0010155|GO:0016021	sp|Q8VZN4|PPI4_ARATH Proton pump-interactor 4 OS=Arabidopsis thaliana OX=3702 GN=PPI4 PE=2 SV=1	AT4G27500-proton pump interactor 1 proton pump interactor 1	6321.75538441762	0.59609463767794	0.150613977814942	3.95776438764771	7.56545276127975e-05	0.000311649369684967
Potra2n11c22804	GO:0008375|GO:0016021|GO:0030158|GO:0030206	sp|Q5U258|GCNT3_XENLA Beta-1,3-galactosyl-O-glycosyl-glycoprotein beta-1,6-N-acetylglucosaminyltransferase 3 OS=Xenopus laevis OX=8355 GN=gcnt3 PE=2 SV=1	AT3G15350-Core-2/I-branching beta-1,6-N-acetylglucosaminyltransferase family protein Core-2/I-branching beta-1,6-N-acetylglucosaminyltransferase family protein	911.138864525625	2.01200717771825	0.223477826052951	9.0031624759117	2.19307442446751e-19	1.16334434862498e-17
Potra2n11c22809	GO:0005758|GO:0006825|GO:0016531	None available	0	340.802685502118	-0.681166233798341	0.15918207631796	-4.27916414683358	1.87596478086488e-05	8.84757343161392e-05
Potra2n11c22815	GO:0003924|GO:0005525|GO:0008017|GO:0009504|GO:0016020|GO:0045298	sp|O93248|OPA1_ONCMA Dynamin-like 120 kDa protein, mitochondrial OS=Oncorhynchus masou OX=8020 GN=opa1 PE=2 SV=1	AT1G53140-Dynamin related protein 5A Dynamin related protein 5A	62.0048081915258	-2.2553896913915	0.465633018267864	-4.84370653048072	1.27439121468403e-06	7.82077513592409e-06
Potra2n11c22820	GO:0009941|GO:0010027|GO:1901371	None available	AT5G53860-embryo defective 2737 embryo defective 2737	1104.36425063995	-0.534363135131495	0.116604704171256	-4.58268934284747	4.59033741450358e-06	2.49165442857674e-05
Potra2n11c22822	GO:0004497|GO:0005506|GO:0016020|GO:0016705|GO:0020037|GO:0055114	sp|A4D9R3|PYR9_ASPFU Cytochrome P450 monooxygenase pyr9 OS=Neosartorya fumigata (strain ATCC MYA-4609 / Af293 / CBS 101355 / FGSC A1100) OX=330879 GN=pyr9 PE=1 SV=1	AT3G14620-cytochrome P450, family 72, subfamily A, polypeptide 8 cytochrome P450, family 72, subfamily A, polypeptide 8	628.27821439848	0.879811130523723	0.132581309891998	6.6360117518859	3.22284158573512e-11	4.76806933593271e-10
Potra2n11c22823	GO:0004497|GO:0005506|GO:0016021|GO:0016705|GO:0020037|GO:0042432|GO:0050616|GO:0055114	sp|O18809|CP2F3_CAPHI Cytochrome P450 2F3 OS=Capra hircus OX=9925 GN=CYP2F3 PE=2 SV=1	AT3G14620-cytochrome P450, family 72, subfamily A, polypeptide 8 cytochrome P450, family 72, subfamily A, polypeptide 8	1044.0094899455	0.882190515812068	0.16116308110944	5.47389954162646	4.40238693715998e-08	3.63952741333602e-07
Potra2n11c22824	GO:0004497|GO:0005506|GO:0016021|GO:0016705|GO:0020037|GO:0055114	sp|Q54FM9|C5141_DICDI Probable cytochrome P450 514A1 OS=Dictyostelium discoideum OX=44689 GN=cyp514A1 PE=3 SV=1	AT3G14620-cytochrome P450, family 72, subfamily A, polypeptide 8 cytochrome P450, family 72, subfamily A, polypeptide 8	591.513079089379	1.56673358192192	0.186396182173059	8.4053952374802	4.26423057128604e-17	1.6729490294849e-15
Potra2n11c22827	GO:0003677|GO:0005634|GO:0006855|GO:0015297|GO:0016021|GO:0042908|GO:0042910	sp|Q5MZD9|NORM_SYNP6 Probable multidrug resistance protein NorM OS=Synechococcus sp. (strain ATCC 27144 / PCC 6301 / SAUG 1402/1) OX=269084 GN=norM PE=3 SV=1	AT3G23560-MATE efflux family protein MATE efflux family protein	458.067031568227	1.02764008610977	0.233943984142617	4.39267583595266	1.11964009186356e-05	5.55898142785141e-05
Potra2n11c22832	GO:0004724|GO:0005963|GO:0006470|GO:0046872	sp|O81760|P2C63_ARATH Probable protein phosphatase 2C 63 OS=Arabidopsis thaliana OX=3702 GN=At4g33920 PE=2 SV=1	AT3G15260-Protein phosphatase 2C family protein Protein phosphatase 2C family protein	236.702654166197	1.72936956526628	0.285425809825109	6.05891095246757	1.37046230310153e-09	1.50608037344597e-08
Potra2n11c22833	GO:0005886|GO:0016021|GO:0019210|GO:0033673	None available	AT1G53163-membrane-associated kinase regulator membrane-associated kinase regulator	27.5325880582911	-2.28727290501809	0.578869324697777	-3.95127675181658	7.77353668983833e-05	0.000318826262120252
Potra2n11c22838	GO:0003723|GO:0005840|GO:0006479|GO:0008276	sp|Q64VV4|PRMA_BACFR Ribosomal protein L11 methyltransferase OS=Bacteroides fragilis (strain YCH46) OX=295405 GN=prmA PE=3 SV=1	AT5G53920-ribosomal protein L11 methyltransferase-like protein ribosomal protein L11 methyltransferase-like protein	53.5751971234866	-1.06497520586713	0.344462856415473	-3.09169823692868	0.00199015048801108	0.00578163388054259
Potra2n11c22843	GO:0003677|GO:0003700|GO:0005634|GO:0005667|GO:0006355|GO:0045449	sp|Q6J1A5|DRE1D_ORYSJ Dehydration-responsive element-binding protein 1D OS=Oryza sativa subsp. japonica OX=39947 GN=DREB1D PE=2 SV=1	AT3G15210-ethylene responsive element binding factor 4 ethylene responsive element binding factor 4	893.198133778889	1.94488629996143	0.209972469251774	9.26257764597393	1.99555407737543e-20	1.19028931438746e-18
Potra2n11c22849	GO:0000162|GO:0004838|GO:0005829|GO:0006103|GO:0006536|GO:0006571|GO:0006572|GO:0008696|GO:0009094|GO:0009821|GO:0010189|GO:0030170|GO:0046656	sp|A5FVN2|HIS8_ACICJ Histidinol-phosphate aminotransferase OS=Acidiphilium cryptum (strain JF-5) OX=349163 GN=hisC PE=3 SV=1	AT5G53970-Tyrosine transaminase family protein Tyrosine transaminase family protein	837.124810999908	1.3371817411508	0.220606915373766	6.06137726410463	1.34960854863485e-09	1.4850200240488e-08
Potra2n11c22851	#N/A	None available	0	24.3023733503954	1.77952300843653	0.590156828995174	3.01533917936089	0.00256692025447559	0.00722619675632726
Potra2n11c22854	GO:0005615|GO:0007275|GO:0016021	sp|O82275|TAX1_ARATH Signaling peptide TAXIMIN 1 OS=Arabidopsis thaliana OX=3702 GN=TAX1 PE=2 SV=2	AT2G20562-taximin taximin	164.792828720588	4.8048258002389	0.611340179843539	7.85949616704174	3.85681624725104e-15	1.13104675798138e-13
Potra2n11c22859	GO:0004364|GO:0004747|GO:0005515|GO:0005524|GO:0005634|GO:0005737|GO:0006098|GO:0006749|GO:0019303|GO:0046835	sp|P57113|MAAI_RAT Maleylacetoacetate isomerase OS=Rattus norvegicus OX=10116 GN=Gstz1 PE=1 SV=2	AT1G78380-glutathione S-transferase TAU 19 glutathione S-transferase TAU 19	175.070975467095	4.10860028993542	0.563480685819465	7.2914660490276	3.06600159833859e-13	6.51727617877327e-12
Potra2n11c22876	GO:0003834|GO:0009570|GO:0010436|GO:0016121|GO:0042572|GO:0046872|GO:0055114	sp|Q6PBW5|RP65A_DANRE Retinoid isomerohydrolase OS=Danio rerio OX=7955 GN=rpe65a PE=2 SV=1	AT3G14440-nine-cis-epoxycarotenoid dioxygenase 3 nine-cis-epoxycarotenoid dioxygenase 3	283.598502389716	2.66178004420408	0.702517073792936	3.78891865194529	0.000151304444629999	0.000581871946478201
Potra2n11c22877	#N/A	None available	AT1G53250-histone-lysine N-methyltransferase, H3 lysine-79 specific-like protein histone-lysine N-methyltransferase, H3 lysine-79 specific-like protein	532.681694705439	-0.502456714804571	0.14013583886019	-3.58549760640361	0.000336436089211428	0.00119603574109629
Potra2n11c22878	GO:0005739|GO:0016554|GO:0080156	sp|C0HFE5|ORRM1_MAIZE Organelle RRM domain-containing protein 1, chloroplastic OS=Zea mays OX=4577 GN=ORRM1 PE=2 SV=1	AT3G15000-cobalt ion binding protein cobalt ion binding protein	2375.05038612909	-0.672492188390678	0.151763766918486	-4.43117749411084	9.37199036519e-06	4.72434328848698e-05
Potra2n11c22879	GO:0005524|GO:0005886|GO:0016021|GO:0016887|GO:0042626|GO:0055085	sp|O34641|YTRB_BACSU ABC transporter ATP-binding protein YtrB OS=Bacillus subtilis (strain 168) OX=224308 GN=ytrB PE=2 SV=1	AT1G53270-ABC-2 type transporter family protein ABC-2 type transporter family protein	24.4317070697954	7.86316779056499	1.50227123260794	5.2341864903547	1.65713077377489e-07	1.22240055175717e-06
Potra2n11c22880	GO:0004672|GO:0005524|GO:0006468	sp|O80719|Y2706_ARATH Probable receptor-like protein kinase At2g47060 OS=Arabidopsis thaliana OX=3702 GN=At2g47060 PE=1 SV=1	AT1G16670-Protein kinase superfamily protein Protein kinase superfamily protein	218.576370168782	2.17130413586406	0.317638060104311	6.83578074727886	8.15596026474833e-12	1.34138325901326e-10
Potra2n11c22882	GO:0005634|GO:0005829|GO:0006541|GO:0016740|GO:0036524|GO:0036529|GO:0106046	sp|Q6GFI2|Y1965_STAAR Uncharacterized protein SAR1965 OS=Staphylococcus aureus (strain MRSA252) OX=282458 GN=SAR1965 PE=3 SV=1	AT1G53280-Class I glutamine amidotransferase-like superfamily protein Class I glutamine amidotransferase-like superfamily protein	2221.9490719665	0.861710700898862	0.147582055759983	5.83885823016508	5.25597692331406e-09	5.14359968842806e-08
Potra2n11c22893	GO:0048544	sp|Q9LW83|CE101_ARATH G-type lectin S-receptor-like serine/threonine-protein kinase CES101 OS=Arabidopsis thaliana OX=3702 GN=CES101 PE=2 SV=2	AT1G78850-D-mannose binding lectin protein with Apple-like carbohydrate-binding domain-containing protein D-mannose binding lectin protein with Apple-like carbohydrate-binding domain-containing protein	416.587323086147	1.05426448421043	0.358691540860345	2.93919528094169	0.00329065669656274	0.00900694281023465
Potra2n11c22894	GO:0004497|GO:0004867|GO:0005506|GO:0009611|GO:0010951|GO:0016705|GO:0020037|GO:0055114	sp|P81712|ICI1_CANLI Subtilisin inhibitor CLSI-I OS=Canavalia lineata OX=28957 PE=1 SV=1	AT5G43580-Serine protease inhibitor, potato inhibitor I-type family protein Serine protease inhibitor, potato inhibitor I-type family protein	61.3644572623031	2.80245503534886	0.670031833805861	4.18256998242991	2.88232252587995e-05	0.000130387012821378
Potra2n11c22906	#N/A	sp|P16273|PRPX_HORVU Pathogen-related protein OS=Hordeum vulgare OX=4513 PE=2 SV=2	AT1G78780-pathogenesis-related family protein pathogenesis-related family protein	1048.46372138724	-2.00426642563059	0.338638452524838	-5.91860260016864	3.24688432060693e-09	3.30888512672907e-08
Potra2n11c22910	GO:0004097|GO:0006570|GO:0046148|GO:0046872|GO:0055114	sp|A7BHQ9|TYRO_PHONA Tyrosinase OS=Pholiota nameko OX=61267 GN=tyr1 PE=1 SV=1	0	1120.26607639435	-1.41571776335643	0.335501945384669	-4.21970060928632	2.44626962843676e-05	0.000112455889248661
Potra2n11c22914	GO:0009639|GO:0009959	sp|Q9LXU9|IRKI_ARATH IRK-interacting protein OS=Arabidopsis thaliana OX=3702 GN=IRKI PE=1 SV=1	AT3G14870-hypothetical protein (DUF641) hypothetical protein (DUF641)	669.592114651661	0.9615895192183	0.2433862707846	3.9508782320319	7.78649360197278e-05	0.000319258347313235
Potra2n11c22921	GO:0000723|GO:0000784|GO:0003678|GO:0003684|GO:0003690|GO:0005657|GO:0006303|GO:0009408|GO:0032508|GO:0042162|GO:0043564|GO:0071480|GO:0071481	sp|Q6CCK2|KU70_YARLI ATP-dependent DNA helicase II subunit 1 OS=Yarrowia lipolytica (strain CLIB 122 / E 150) OX=284591 GN=KU70 PE=3 SV=1	AT1G16970-ATP-dependent DNA helicase 2 subunit Ku70-like protein ATP-dependent DNA helicase 2 subunit Ku70-like protein	1329.0914386032	0.508851312146886	0.125883456307773	4.04224134824194	5.29426980696842e-05	0.00022516233132911
Potra2n11c22925	GO:0000166|GO:0004672|GO:0016310|GO:0032587|GO:0035091|GO:0046872|GO:1900027	sp|D2H5P6|ZFY26_AILME Zinc finger FYVE domain-containing protein 26 OS=Ailuropoda melanoleuca OX=9646 GN=ZFYVE26 PE=3 SV=1	AT1G29800-RING/FYVE/PHD-type zinc finger family protein RING/FYVE/PHD-type zinc finger family protein	691.381586286725	0.77471674381385	0.179071315696641	4.32630285202278	1.51632908989091e-05	7.30431210047213e-05
Potra2n11c22930	GO:0005794|GO:0016021|GO:0016413|GO:0042967	sp|Q93ZA5|TBL46_ARATH Putative truncated protein trichome birefringence-like 46 OS=Arabidopsis thaliana OX=3702 GN=TBL46 PE=5 SV=1	AT2G34070-TRICHOME BIREFRINGENCE-LIKE 37 TRICHOME BIREFRINGENCE-LIKE 37	101.689725548081	-1.49900089158486	0.509716710096453	-2.94085099015334	0.0032731194635	0.00897104912524316
Potra2n11c22931	GO:0003729|GO:0003735|GO:0005840|GO:0009570|GO:0009579|GO:0009941|GO:0017148|GO:0042254	sp|Q96YW2|RL13_SULTO 50S ribosomal protein L13 OS=Sulfurisphaera tokodaii (strain DSM 16993 / JCM 10545 / NBRC 100140 / 7) OX=273063 GN=rpl13 PE=3 SV=1	AT1G78630-Ribosomal protein L13 family protein Ribosomal protein L13 family protein	3323.75897044504	-1.05116685231555	0.19777186219898	-5.31504755341767	1.06629476868029e-07	8.21742042721053e-07
Potra2n11c22934	GO:0005886|GO:0006820|GO:0008381|GO:0016021|GO:0055085	sp|O74839|MSY1_SCHPO Mechanosensitive ion channel protein Msy1 OS=Schizosaccharomyces pombe (strain 972 / ATCC 24843) OX=284812 GN=msy1 PE=1 SV=1	AT1G78610-mechanosensitive channel of small conductance-like 6 mechanosensitive channel of small conductance-like 6	853.363953033229	1.97949357126262	0.361977337556651	5.46855663568391	4.53715093664713e-08	3.74389506396761e-07
Potra2n11c22942	GO:0003825|GO:0004805|GO:0005829|GO:0005982|GO:0005985|GO:0005992|GO:0009793|GO:0010182|GO:0016311|GO:0051301|GO:0070413	sp|Q8SSL0|TPP_ENCCU Probable trehalose-phosphatase OS=Encephalitozoon cuniculi (strain GB-M1) OX=284813 GN=ECU01_0870 PE=1 SV=1	AT1G78580-trehalose-6-phosphate synthase trehalose-6-phosphate synthase	4047.58106998787	-0.880745880512387	0.194749524869488	-4.5224545790426	6.11266064708441e-06	3.22631001601068e-05
Potra2n11c22944	GO:0005886|GO:0016021|GO:0034219|GO:0051119	sp|O45102|SWET1_CAEEL Sugar transporter SWEET1 OS=Caenorhabditis elegans OX=6239 GN=swt-1 PE=3 SV=1	AT3G14770-Nodulin MtN3 family protein Nodulin MtN3 family protein	664.906481546203	0.781760675788227	0.130902697675036	5.97207459947797	2.34255362083881e-09	2.46346564259251e-08
Potra2n11c22945	GO:0016021	None available	AT3G14760-transmembrane protein transmembrane protein	320.89539979636	-0.71171739471904	0.228550566785745	-3.11404782201324	0.00184539576842298	0.00541902584525545
Potra2n11c22946	GO:0009941|GO:0016021|GO:0098717	sp|Q9CXB2|SOAT_MOUSE Solute carrier family 10 member 6 OS=Mus musculus OX=10090 GN=Slc10a6 PE=2 SV=1	AT1G78560-Sodium Bile acid symporter family Sodium Bile acid symporter family	316.598888811787	-2.27157606762763	0.317986933451143	-7.143614496904	9.09081305744107e-13	1.77928875609782e-11
Potra2n11c22949	GO:0004497|GO:0005506|GO:0016021|GO:0016705|GO:0020037|GO:0055114	sp|C8VI81|PKFB_EMENI Cytochrome P450 monooxygenase pkfB OS=Emericella nidulans (strain FGSC A4 / ATCC 38163 / CBS 112.46 / NRRL 194 / M139) OX=227321 GN=pkfkB PE=1 SV=1	AT3G14610-cytochrome P450, family 72, subfamily A, polypeptide 7 cytochrome P450, family 72, subfamily A, polypeptide 7	411.741193982516	1.70136124614271	0.193356505122849	8.79908976975848	1.37930318531596e-18	6.45149149893788e-17
Potra2n11c22951	#N/A	sp|Q53B75|CF1B1_SOYBN Chalcone--flavonone isomerase 1B-1 OS=Glycine max OX=3847 GN=CHI1B1 PE=2 SV=1	AT1G53520-Chalcone-flavanone isomerase family protein Chalcone-flavanone isomerase family protein	934.241330670097	-1.25058625492942	0.168981574505508	-7.40072554412525	1.35442409500772e-13	3.04416341353654e-12
Potra2n11c22954	GO:0000978|GO:0001228|GO:0005634|GO:0005829|GO:0007165|GO:0045944	sp|B5X561|SHA_ARATH SH2 domain-containing protein A OS=Arabidopsis thaliana OX=3702 GN=SHA PE=1 SV=1	AT1G78540-SH2 domain protein B SH2 domain protein B	168.79129242685	-1.12512743691149	0.213382546667275	-5.27281848719278	1.34344418586594e-07	1.01080372477653e-06
Potra2n11c22958	GO:0015631|GO:0031625|GO:0044548|GO:0045298	sp|Q9HB71|CYBP_HUMAN Calcyclin-binding protein OS=Homo sapiens OX=9606 GN=CACYBP PE=1 SV=2	AT1G30070-SGS domain-containing protein SGS domain-containing protein	1737.34980627764	0.605027025497144	0.166956441809189	3.62386152304694	0.000290237039154694	0.0010483366625941
Potra2n11c22964	GO:0005737|GO:0006006|GO:0016779|GO:0080048	sp|Q5ZR76|GDPP1_CAEEL GDP-D-glucose phosphorylase 1 OS=Caenorhabditis elegans OX=6239 GN=mcp-1 PE=1 SV=1	AT4G26850-GDP-L-galactose phosphorylase 1 GDP-L-galactose phosphorylase 1	25518.0499611085	0.914317436025051	0.233896783907631	3.90906373636214	9.26545183004237e-05	0.00037339402636386
Potra2n11c22967	GO:0005886|GO:0016021	None available	AT1G29980-choice-of-anchor C domain protein, putative (Protein of unknown function, DUF642) choice-of-anchor C domain protein, putative (Protein of unknown function, DUF642)	6141.5567736267	-0.615473663664995	0.181638915659613	-3.38844603553117	0.000702898587381626	0.0023014021981132
Potra2n11c22968	GO:0003700|GO:0005634|GO:0005667|GO:0006355|GO:0016021|GO:0043565|GO:0045449	sp|O04609|WRK22_ARATH WRKY transcription factor 22 OS=Arabidopsis thaliana OX=3702 GN=WRKY22 PE=2 SV=1	AT4G26640-WRKY family transcription factor family protein WRKY family transcription factor family protein	567.58391878974	0.882461018666641	0.128722614784198	6.85552433926299	7.10514229658943e-12	1.1825755776975e-10
Potra2n11c22975	GO:0005524|GO:0005774|GO:0016021|GO:0016887|GO:0042626|GO:0055085	sp|Q9C8H1|AB11C_ARATH ABC transporter C family member 11 OS=Arabidopsis thaliana OX=3702 GN=ABCC11 PE=2 SV=2	AT1G30400-multidrug resistance-associated protein 1 multidrug resistance-associated protein 1	205.687969264	-1.30769837361245	0.230098493236459	-5.6832113727429	1.32188725022807e-08	1.20173225741424e-07
Potra2n11c22984	GO:0004149|GO:0006099|GO:0006554|GO:0042967|GO:0045252	sp|Q1B4V6|KGD_MYCSS Multifunctional 2-oxoglutarate metabolism enzyme OS=Mycobacterium sp. (strain MCS) OX=164756 GN=kgd PE=3 SV=1	AT5G55070-Dihydrolipoamide succinyltransferase Dihydrolipoamide succinyltransferase	2727.95108455187	0.519707391785454	0.139629170693927	3.72205456211349	0.000197608307653299	0.000741389700152494
Potra2n11c22985	GO:0005096|GO:0043547	sp|Q93538|RB3GP_CAEEL Rab3 GTPase-activating protein catalytic subunit OS=Caenorhabditis elegans OX=6239 GN=rbg-1 PE=3 SV=1	AT5G55060-Rab3 GTPase-activating protein catalytic subunit Rab3 GTPase-activating protein catalytic subunit	965.415968667684	0.598276531931803	0.101040868020289	5.92113412774392	3.19728953213425e-09	3.26212620840508e-08
Potra2n11c22986	GO:0000712|GO:0000794|GO:0005524|GO:0008094|GO:0010777|GO:0030983|GO:0043073|GO:0051026	sp|C4XS37|MUTS2_DESMR Endonuclease MutS2 OS=Desulfovibrio magneticus (strain ATCC 700980 / DSM 13731 / RS-1) OX=573370 GN=mutS2 PE=3 SV=1	AT3G20475-MUTS-homologue 5 MUTS-homologue 5	289.443932688883	-1.03533726868411	0.206522579246213	-5.01319164453104	5.35345288539394e-07	3.5524397651781e-06
Potra2n11c22998	#N/A	None available	AT4G03620-myosin heavy chain-like protein myosin heavy chain-like protein	12.067782058576	4.3235384969927	1.2462593799343	3.46921240201269	0.000521986599326446	0.00177014988553687
Potra2n11c23008	GO:0003723|GO:0003735|GO:0005739|GO:0005840|GO:0006412|GO:0042254	sp|Q976B2|RS10_SULTO 30S ribosomal protein S10 OS=Sulfurisphaera tokodaii (strain DSM 16993 / JCM 10545 / NBRC 100140 / 7) OX=273063 GN=rps10 PE=3 SV=1	AT3G13120-Ribosomal protein S10p/S20e family protein Ribosomal protein S10p/S20e family protein	2767.82846125972	-0.830930007903261	0.122590638085814	-6.77808698019505	1.21777532367159e-11	1.95407356258538e-10
Potra2n11c23013	GO:0016020|GO:0030570|GO:0045490|GO:0046872	sp|P22864|PELD_ASPNG Pectin lyase D OS=Aspergillus niger OX=5061 GN=pelD PE=1 SV=1	AT5G63180-Pectin lyase-like superfamily protein Pectin lyase-like superfamily protein	558.291087255898	-6.54514617302997	0.714489931959107	-9.16058558737616	5.1616452148227e-20	2.92020631853188e-18
Potra2n11c23014	GO:0005618|GO:0007155|GO:0009651|GO:0009733|GO:0009735|GO:0009737|GO:0009739|GO:0016021|GO:0046658|GO:0048367|GO:0090376	sp|Q9FFH6|FLA13_ARATH Fasciclin-like arabinogalactan protein 13 OS=Arabidopsis thaliana OX=3702 GN=FLA13 PE=1 SV=1	AT5G55730-FASCICLIN-like arabinogalactan 1 FASCICLIN-like arabinogalactan 1	653.976218030754	-2.78285917154665	0.341862920080238	-8.14027789528473	3.94371662240249e-16	1.34853625204954e-14
Potra2n11c23018	GO:0005982|GO:0005985|GO:0042973|GO:0046658	sp|Q9SD84|PDCB2_ARATH PLASMODESMATA CALLOSE-BINDING PROTEIN 2 OS=Arabidopsis thaliana OX=3702 GN=PDCB2 PE=1 SV=1	AT5G55180-O-Glycosyl hydrolases family 17 protein O-Glycosyl hydrolases family 17 protein	1786.78292742695	3.20521246265005	0.371978772626189	8.61665422470504	6.89389195924626e-18	2.96978051656158e-16
Potra2n11c23023	GO:0016021	sp|Q3T0W3|RN181_BOVIN E3 ubiquitin-protein ligase RNF181 OS=Bos taurus OX=9913 GN=RNF181 PE=2 SV=1	AT5G55970-RING/U-box superfamily protein RING/U-box superfamily protein	123.391379435674	3.80316375285387	0.571800799586915	6.65120397803113	2.90705058506392e-11	4.3571052657547e-10
Potra2n11c23033	GO:0045487|GO:0046872|GO:0052634|GO:0055114	sp|Q5MNI4|LOLO1_EPIUN 2-oxoglutarate-dependent dioxygenase lolO1 OS=Epichloe uncinata OX=5050 GN=lolO1 PE=2 SV=1	AT1G78440-gibberellin 2-beta-dioxygenase gibberellin 2-beta-dioxygenase	58.5288053943872	2.89448410555629	0.755671710048348	3.83034599160938	0.000127963203334902	0.000499647792168449
Potra2n11c23052	#N/A	None available	AT3G15095-Serine/Threonine-kinase pakA-like protein Serine/Threonine-kinase pakA-like protein	4757.89136438229	-0.545515238401106	0.157885808932293	-3.45512520783322	0.000550037325563971	0.0018536602391881
Potra2n11c23053	GO:0009535|GO:0016021	None available	AT3G15110-transmembrane protein transmembrane protein	2089.88041993648	-1.09987838275458	0.178423065408926	-6.16444056845329	7.07327561683885e-10	8.20412839253583e-09
Potra2n11c23064	GO:0003677|GO:0005634|GO:0008289|GO:0016021	sp|Q336P2|ROC3_ORYSJ Homeobox-leucine zipper protein ROC3 OS=Oryza sativa subsp. japonica OX=39947 GN=ROC3 PE=2 SV=1	AT2G34710-Homeobox-leucine zipper family protein / lipid-binding START domain-containing protein Homeobox-leucine zipper family protein / lipid-binding START domain-containing protein	779.240629993314	-1.27636751182993	0.192012596233449	-6.64731135804303	2.98495172875597e-11	4.45360879326103e-10
Potra2n11c23070	GO:0004497|GO:0005506|GO:0016021|GO:0016705|GO:0020037|GO:0055114	sp|Q9VWR5|CP306_DROME Cytochrome P450 306a1 OS=Drosophila melanogaster OX=7227 GN=phm PE=1 SV=1	AT3G14660-cytochrome P450, family 72, subfamily A, polypeptide 13 cytochrome P450, family 72, subfamily A, polypeptide 13	169.419956751769	1.87654113354295	0.305935709450263	6.13377606986421	8.58172934332381e-10	9.82408651356444e-09
Potra2n11c23074	GO:0003723|GO:0004587|GO:0005739|GO:0006593|GO:0006979|GO:0008270|GO:0009408|GO:0009413|GO:0009414|GO:0009733|GO:0009737|GO:0009741|GO:0009753|GO:0009816|GO:0010121|GO:0019544|GO:0030170|GO:0042538|GO:0051646|GO:0055129	sp|Q6ZKV8|BIODA_ORYSJ Bifunctional dethiobiotin synthetase/7,8-diamino-pelargonic acid aminotransferase, mitochondrial OS=Oryza sativa subsp. japonica OX=39947 GN=BIO3-BIO1 PE=2 SV=1	AT5G46180-ornithine-delta-aminotransferase ornithine-delta-aminotransferase	1819.21938299837	0.788538458318948	0.134862198794548	5.84699393430643	5.00535749381939e-09	4.92025521875669e-08
Potra2n11c23078	GO:0005783|GO:0005794|GO:0005886|GO:0016021	sp|P42838|LEM3_YEAST Alkylphosphocholine resistance protein LEM3 OS=Saccharomyces cerevisiae (strain ATCC 204508 / S288c) OX=559292 GN=LEM3 PE=1 SV=1	AT5G46150-LEM3 (ligand-effect modulator 3) family protein / CDC50 family protein LEM3 (ligand-effect modulator 3) family protein / CDC50 family protein	537.093334628159	0.515921698031472	0.149762023894286	3.44494341499853	0.000571178948629684	0.00191657907619613
Potra2n11c23079	GO:0005524|GO:0016021|GO:0016887|GO:0042626|GO:0055085	sp|Q9ZB70|Y468A_MYCGE Putative ABC transporter ATP-binding protein MG468.1 OS=Mycoplasma genitalium (strain ATCC 33530 / G-37 / NCTC 10195) OX=243273 GN=MG468.1 PE=3 SV=1	AT2G34660-multidrug resistance-associated protein 2 multidrug resistance-associated protein 2	297.203757772094	-1.29444189350272	0.251349488263757	-5.14996828696296	2.60530507012597e-07	1.84839243457484e-06
Potra2n11c23081	GO:0005737|GO:0030276|GO:0031982|GO:0043231|GO:0072318|GO:0072583	sp|Q80TZ3|AUXI_MOUSE Putative tyrosine-protein phosphatase auxilin OS=Mus musculus OX=10090 GN=Dnajc6 PE=1 SV=2	AT1G30280-Chaperone DnaJ-domain superfamily protein Chaperone DnaJ-domain superfamily protein	1995.64202173089	-0.850393200186569	0.171990297228577	-4.94442543497897	7.63687644324369e-07	4.88448836850259e-06
Potra2n11c23088	GO:0003824	sp|O19904|YCF23_CYACA Uncharacterized protein ycf23 OS=Cyanidium caldarium OX=2771 GN=ycf23 PE=3 SV=1	0	7436.56969960096	-0.873098775362715	0.187821654912703	-4.64855224371503	3.34272960580886e-06	1.86909275350042e-05
Potra2n11c23090	GO:0003723|GO:0005634|GO:0006396|GO:1990904	sp|P28048|LAA_XENLA Lupus La protein homolog A OS=Xenopus laevis OX=8355 GN=ssb-a PE=2 SV=1	AT5G46250-RNA-binding protein RNA-binding protein	1646.66990933788	0.577670402345461	0.100698513852614	5.73663284833535	9.65773017001141e-09	8.98191551643592e-08
Potra2n11c23093	GO:0004497|GO:0016021|GO:0055114	sp|Q9FGK4|B561J_ARATH Cytochrome b561 and DOMON domain-containing protein At5g47530 OS=Arabidopsis thaliana OX=3702 GN=At5g47530 PE=2 SV=1	AT4G18260-Cytochrome b561/ferric reductase transmembrane protein family Cytochrome b561/ferric reductase transmembrane protein family	135.42260273505	-1.59529729997772	0.269019124877561	-5.9300516299865	3.02839441439054e-09	3.10905725626917e-08
Potra2n11c23103	GO:0005768|GO:0005802|GO:0005886|GO:0008168|GO:0016021|GO:0032259	None available	AT1G29790-S-adenosyl-L-methionine-dependent methyltransferases superfamily protein S-adenosyl-L-methionine-dependent methyltransferases superfamily protein	483.35479171487	-0.697815069609719	0.230272714683915	-3.03038538702937	0.00244241866638216	0.00692758749010214
Potra2n11c23105	GO:0000287|GO:0004743|GO:0005737|GO:0006094|GO:0006096|GO:0006144|GO:0015976|GO:0016021|GO:0030955	sp|Q8SQP0|KPYK_ENCCU Pyruvate kinase OS=Encephalitozoon cuniculi (strain GB-M1) OX=284813 GN=PYK1 PE=1 SV=2	AT3G52990-Pyruvate kinase family protein Pyruvate kinase family protein	358.290523073768	1.30514655699971	0.236449106977271	5.51977790774728	3.39428385367857e-08	2.8755430436498e-07
Potra2n11c23108	GO:0016021	sp|Q06915|EA6_ARATH Probable glucan endo-1,3-beta-glucosidase A6 OS=Arabidopsis thaliana OX=3702 GN=A6 PE=2 SV=1	AT1G29380-Carbohydrate-binding X8 domain superfamily protein Carbohydrate-binding X8 domain superfamily protein	57.4795281944695	-1.26533562954705	0.432757265181293	-2.9238922863998	0.00345684343325507	0.00939645533295562
Potra2n11c23116	GO:0016021	sp|Q6L4D2|PM19L_ORYSJ Membrane protein PM19L OS=Oryza sativa subsp. japonica OX=39947 GN=PM19L PE=2 SV=1	AT1G29520-AWPM-19-like family protein AWPM-19-like family protein	291.771843611092	-0.82490920611018	0.204130622770174	-4.04108504111569	5.32044587847401e-05	0.000226093222340569
Potra2n11c23127	GO:0004252|GO:0006508	sp|Q9SA75|SBT21_ARATH Subtilisin-like protease SBT2.1 OS=Arabidopsis thaliana OX=3702 GN=SBT2.1 PE=2 SV=1	AT5G45650-subtilase family protein subtilase family protein	3765.69441201011	-1.48659513889568	0.270096544372137	-5.50393986843262	3.71396268698896e-08	3.11845815326948e-07
Potra2n11c23130	GO:0004806|GO:0016042|GO:0046486	sp|Q8RWJ4|GDL45_ARATH GDSL esterase/lipase At2g36325 OS=Arabidopsis thaliana OX=3702 GN=At2g36325 PE=2 SV=2	AT1G29670-GDSL-like Lipase/Acylhydrolase superfamily protein GDSL-like Lipase/Acylhydrolase superfamily protein	2813.16458472896	2.94929919965589	0.586943231965744	5.02484574151801	5.03837348860935e-07	3.3619761744798e-06
Potra2n11c23147	GO:0004672|GO:0005524|GO:0006468|GO:0016021	sp|O65238|Y5537_ARATH G-type lectin S-receptor-like serine/threonine-protein kinase At5g35370 OS=Arabidopsis thaliana OX=3702 GN=At5g35370 PE=2 SV=2	AT1G29740-Leucine-rich repeat transmembrane protein kinase Leucine-rich repeat transmembrane protein kinase	178.91181938771	-3.17598353989274	0.510079898284031	-6.22644325051255	4.77142939563577e-10	5.72311030875985e-09
Potra2n11c23151	GO:0004674|GO:0005524|GO:0005886|GO:0009069|GO:0046777	sp|Q63802|WEE1_RAT Wee1-like protein kinase OS=Rattus norvegicus OX=10116 GN=Wee1 PE=1 SV=1	AT1G29720-Leucine-rich repeat transmembrane protein kinase Leucine-rich repeat transmembrane protein kinase	149.828452060525	-1.57820697431146	0.380222359880684	-4.15074740687715	3.31391334217545e-05	0.000147981049039826
Potra2n11c23158	GO:0016301|GO:0016310	sp|Q15404|RSU1_HUMAN Ras suppressor protein 1 OS=Homo sapiens OX=9606 GN=RSU1 PE=1 SV=3	AT1G29740-Leucine-rich repeat transmembrane protein kinase Leucine-rich repeat transmembrane protein kinase	116.301531380141	-2.77248231700651	0.33524278006802	-8.27007315845541	1.33876838096567e-16	4.88854426534334e-15
Potra2n11c23174	GO:0004674|GO:0004715|GO:0005515|GO:0005524|GO:0005886|GO:0009069|GO:0016021|GO:0018108|GO:0032440|GO:0046777|GO:0055114	sp|B4N9T4|SUR8_DROWI Leucine-rich repeat protein soc-2 homolog OS=Drosophila willistoni OX=7260 GN=Sur-8 PE=3 SV=1	AT1G29750-receptor-like kinase in flowers 1 receptor-like kinase in flowers 1	1696.23764081663	1.11166491327288	0.196213193962901	5.66559715389513	1.46513379998241e-08	1.31877048490052e-07
Potra2n11c23177	GO:0019915|GO:0030176|GO:0034389	sp|Q9FFD9|SEI1_ARATH Seipin-1 OS=Arabidopsis thaliana OX=3702 GN=SEI1 PE=2 SV=1	AT1G29760-Putative adipose-regulatory protein (Seipin) Putative adipose-regulatory protein (Seipin)	505.390571359257	0.603564670486741	0.13519335465377	4.4644551652148	8.02727549899667e-06	4.1285815695581e-05
Potra2n11c23178	GO:0015267|GO:0016021|GO:0055085	sp|O77740|AQP2_TALEU Aquaporin-2 (Fragment) OS=Talpa europaea OX=9375 GN=AQP2 PE=3 SV=1	AT4G18910-NOD26-like intrinsic protein 1;2 NOD26-like intrinsic protein 1;2	2467.60310494054	-0.527416266626177	0.181715241951469	-2.90243273465764	0.00370276668749067	0.00998156860419265
Potra2n11c23180	GO:0032587|GO:0035091|GO:0046872|GO:1900027	sp|A3LX75|VPS27_PICST Vacuolar protein sorting-associated protein 27 OS=Scheffersomyces stipitis (strain ATCC 58785 / CBS 6054 / NBRC 10063 / NRRL Y-11545) OX=322104 GN=VPS27 PE=3 SV=2	AT1G29800-RING/FYVE/PHD-type zinc finger family protein RING/FYVE/PHD-type zinc finger family protein	646.050135554921	0.954356149214636	0.179663699072961	5.31190303961778	1.08486323789027e-07	8.34101324110207e-07
Potra2n11c23181	GO:0003700|GO:0005667|GO:0006355|GO:0009742|GO:0043531|GO:0045449	sp|O80831|BAM7_ARATH Beta-amylase 7 OS=Arabidopsis thaliana OX=3702 GN=BAM7 PE=1 SV=2	AT1G78700-BES1/BZR1 homolog 4 BES1/BZR1 homolog 4	783.973299722046	1.18251831108643	0.248710244282635	4.75460234658694	1.98837393875934e-06	1.17205630143913e-05
Potra2n11c23182	GO:0000978|GO:0003700|GO:0005634|GO:0005667|GO:0045449|GO:0061408	sp|A0A1B0GTS1|HSFX4_HUMAN Heat shock transcription factor, X-linked member 4 OS=Homo sapiens OX=9606 GN=HSFX4 PE=3 SV=1	AT4G18880-heat shock transcription factor A4A heat shock transcription factor A4A	665.168185661605	0.782450801649583	0.148261132047755	5.27751805778439	1.3094530433799e-07	9.87591525328414e-07
Potra2n11c23184	GO:0004842|GO:0005515|GO:0005634|GO:0005737|GO:0016567|GO:0016746|GO:0016874	sp|Q8S8S7|PUB34_ARATH U-box domain-containing protein 34 OS=Arabidopsis thaliana OX=3702 GN=PUB34 PE=3 SV=1	AT1G29340-plant U-box 17 plant U-box 17	1107.83479667157	1.24182568386494	0.203706497569822	6.09615156452876	1.08652402488028e-09	1.21686998266541e-08
Potra2n11c23194	GO:0003700|GO:0005634|GO:0005667|GO:0006355|GO:0043565|GO:0045449	sp|Q9LY00|WRK70_ARATH Probable WRKY transcription factor 70 OS=Arabidopsis thaliana OX=3702 GN=WRKY70 PE=1 SV=1	AT1G29280-WRKY DNA-binding protein 65 WRKY DNA-binding protein 65	62.9077124510661	6.71337104707194	1.09018142356723	6.15803104138836	7.36549212960562e-10	8.51951623429927e-09
Potra2n11c23197	#N/A	None available	AT2G42760-DUF1685 family protein DUF1685 family protein	172.754281222366	1.12595439647011	0.228082159069452	4.93661758141834	7.94891209994348e-07	5.06195938654372e-06
Potra2n11c23206	GO:0000166|GO:0004672|GO:0005515|GO:0005886|GO:0006468	sp|O65924|Y2921_ARATH Putative leucine-rich repeat receptor-like protein kinase At2g19210 OS=Arabidopsis thaliana OX=3702 GN=At2g19210 PE=1 SV=1	AT5G46330-Leucine-rich receptor-like protein kinase family protein Leucine-rich receptor-like protein kinase family protein	32.4999208427627	4.22450963645466	0.772130456057134	5.47123818690824	4.46902182176441e-08	3.69229994700711e-07
Potra2n11c23210	GO:0004672|GO:0005524|GO:0006468|GO:0016021|GO:0022857|GO:0055085	sp|P75892|RUTG_ECOLI Putative pyrimidine permease RutG OS=Escherichia coli (strain K12) OX=83333 GN=rutG PE=1 SV=2	AT2G34190-Xanthine/uracil permease family protein Xanthine/uracil permease family protein	63.6634481476083	-2.27529034775017	0.358121971171155	-6.35339501876795	2.10613942787139e-10	2.69414167279968e-09
Potra2n11c23213	GO:0004674|GO:0005524|GO:0006468|GO:0007165|GO:0009069|GO:0016021	sp|G9LZD7|XIAO_ORYSJ Probable inactive leucine-rich repeat receptor kinase XIAO OS=Oryza sativa subsp. japonica OX=39947 GN=XIAO PE=2 SV=1	AT4G18700-CBL-interacting protein kinase 12 CBL-interacting protein kinase 12	1555.5875990721	0.759824902468107	0.180869380259887	4.20095928551496	2.65786390938781e-05	0.000121147863255706
Potra2n11c23216	GO:0004672|GO:0005515|GO:0005524|GO:0006468|GO:0016021	sp|B4JTV9|SUR8_DROGR Leucine-rich repeat protein soc-2 homolog OS=Drosophila grimshawi OX=7222 GN=Sur-8 PE=3 SV=1	AT5G45840-Leucine-rich repeat protein kinase family protein Leucine-rich repeat protein kinase family protein	593.636980774338	-1.54484687286516	0.243916638034039	-6.33350346789206	2.39655918292782e-10	3.03763876436101e-09
Potra2n11c23218	#N/A	None available	AT1G29240-transcription initiation factor TFIID subunit, putative (DUF688) transcription initiation factor TFIID subunit, putative (DUF688)	689.541790045642	-1.09964263828797	0.176881587360889	-6.21682931895215	5.07301050986244e-10	6.05728483161293e-09
Potra2n11c23219	GO:0004197|GO:0005615|GO:0005764|GO:0051603	sp|P05993|PAPA5_CARPA Cysteine proteinase (Fragment) OS=Carica papaya OX=3649 PE=2 SV=1	AT1G09850-xylem bark cysteine peptidase 3 xylem bark cysteine peptidase 3	1976.35413853796	-0.651259872537912	0.150874304047601	-4.31657250483447	1.58470643866306e-05	7.60270733387635e-05
Potra2n11c23220	GO:0004197|GO:0005615|GO:0005764|GO:0051603	sp|P05993|PAPA5_CARPA Cysteine proteinase (Fragment) OS=Carica papaya OX=3649 PE=2 SV=1	AT1G09850-xylem bark cysteine peptidase 3 xylem bark cysteine peptidase 3	488.84217762937	-1.77602707296101	0.262941065446229	-6.75446823016014	1.43360075737353e-11	2.27683435948167e-10
Potra2n11c23222	GO:0000123|GO:0004402|GO:0005515|GO:0005524|GO:0005778|GO:0006625|GO:0016021|GO:0016573|GO:0016887|GO:0042626|GO:0042967|GO:0055085|GO:0080008	sp|Q5RBW3|CORO7_PONAB Coronin-7 OS=Pongo abelii OX=9601 GN=CORO7 PE=2 SV=1	AT1G29260-peroxin 7 peroxin 7	278.157488281272	-0.759979277389231	0.190812319271045	-3.98286274331007	6.80900839282409e-05	0.000283545565105693
Potra2n11c23228	GO:0005856|GO:0030036	sp|Q9Y6W5|WASF2_HUMAN Wiskott-Aldrich syndrome protein family member 2 OS=Homo sapiens OX=9606 GN=WASF2 PE=1 SV=3	AT1G29170-SCAR family protein SCAR family protein	1101.91017745576	-1.2156334457397	0.21008801685562	-5.78630549202208	7.19513120037522e-09	6.84810248977228e-08
Potra2n11c23230	GO:0003700|GO:0005634|GO:0005667|GO:0006355|GO:0043565|GO:0045449	sp|Q9SUB1|DOF42_ARATH Dof zinc finger protein DOF4.2 OS=Arabidopsis thaliana OX=3702 GN=DOF4.2 PE=3 SV=1	AT1G29160-Dof-type zinc finger DNA-binding family protein Dof-type zinc finger DNA-binding family protein	64.256369296511	3.19787080886729	0.594466743342806	5.37939396051832	7.47369999188413e-08	5.92556563661644e-07
Potra2n11c23238	GO:0006508|GO:0008234|GO:0016740	sp|Q97LP2|GNGF_CLOAB Putative gluconeogenesis factor OS=Clostridium acetobutylicum (strain ATCC 824 / DSM 792 / JCM 1419 / LMG 5710 / VKM B-1787) OX=272562 GN=CA_C0512 PE=3 SV=1	AT2G34090-maternal effect embryo arrest 18 maternal effect embryo arrest 18	695.284179294988	-0.755971289680902	0.139004042301793	-5.43848421357133	5.37357700314376e-08	4.37790432975532e-07
Potra2n11c23240	GO:0003735|GO:0005762|GO:0006412|GO:0042254	sp|Q9LP37|RK34_ARATH 50S ribosomal protein L34, chloroplastic OS=Arabidopsis thaliana OX=3702 GN=RPL34 PE=2 SV=1	AT1G29070-Ribosomal protein L34 Ribosomal protein L34	5523.61963333228	-0.949490739356051	0.143409476677254	-6.6208367909528	3.57171153100589e-11	5.25472113858478e-10
Potra2n11c23246	GO:0009707	sp|Q9LI74|CHUP1_ARATH Protein CHUP1, chloroplastic OS=Arabidopsis thaliana OX=3702 GN=CHUP1 PE=1 SV=1	AT4G18570-Tetratricopeptide repeat (TPR)-like superfamily protein Tetratricopeptide repeat (TPR)-like superfamily protein	1124.46716377339	-1.34548220120122	0.412347434203605	-3.26298186819046	0.00110246573142337	0.00343197621245079
Potra2n11c23248	GO:0008970|GO:0009395|GO:0046486	sp|P61869|MDLA_PENCY Mono- and diacylglycerol lipase OS=Penicillium cyclopium OX=60167 GN=mdlA PE=1 SV=1	AT4G18550-alpha/beta-Hydrolases superfamily protein alpha/beta-Hydrolases superfamily protein	43.1214972004329	-1.33478094788643	0.450653231876861	-2.96188034051678	0.00305766589006627	0.00844815589244468
Potra2n11c23249	GO:0016021	sp|A8NVB7|N6235_COPC7 Adenylate-forming reductase 06235 OS=Coprinopsis cinerea (strain Okayama-7 / 130 / ATCC MYA-4618 / FGSC 9003) OX=240176 GN=CC1G_06235 PE=2 SV=3	AT4G18540-transmembrane protein transmembrane protein	191.435653213584	6.259092740266	0.86113696436059	7.26840560713068	3.63755193046562e-13	7.61718976130226e-12
Potra2n11c23260	GO:0005524|GO:0009570|GO:0010007|GO:0015979|GO:0015995|GO:0016740|GO:0016787|GO:0016851	sp|Q93SW0|BCHD_CHLTE Magnesium-chelatase 67 kDa subunit OS=Chlorobaculum tepidum (strain ATCC 49652 / DSM 12025 / NBRC 103806 / TLS) OX=194439 GN=bchD PE=3 SV=1	AT5G45930-magnesium chelatase i2 magnesium chelatase i2	328.355084277087	-0.518249163521577	0.15805443945857	-3.2789282306583	0.0010420213295613	0.00326230261638215
Potra2n11c23262	GO:0005515|GO:0005886	sp|Q8LPG9|IQD14_ARATH Protein IQ-DOMAIN 14 OS=Arabidopsis thaliana OX=3702 GN=IQD14 PE=1 SV=1	AT3G15050-IQ-domain 10 IQ-domain 10	357.178711006122	-1.16646035736678	0.365575200404366	-3.19075351959473	0.00141902283097905	0.00430111725867231
Potra2n11c23264	GO:0005886|GO:0015276|GO:0016021|GO:0034220	sp|Q62645|NMDE4_RAT Glutamate receptor ionotropic, NMDA 2D OS=Rattus norvegicus OX=10116 GN=Grin2d PE=1 SV=2	AT2G29100-glutamate receptor 2.9 glutamate receptor 2.9	110.02324138204	5.78346576944921	0.772157137279429	7.49001141118286	6.88676261092191e-14	1.63569918445356e-12
Potra2n11c23270	GO:0003677|GO:0003700|GO:0005634|GO:0005667|GO:0006355|GO:0045449	sp|Q9M9B2|EF117_ARATH Ethylene-responsive transcription factor ERF117 OS=Arabidopsis thaliana OX=3702 GN=ERF117 PE=2 SV=1	AT3G23240-ethylene response factor 1 ethylene response factor 1	144.051503231219	6.61415606136108	0.813701546477636	8.12847915798188	4.3470984663884e-16	1.47120544246295e-14
Potra2n11c23275	GO:0004650|GO:0005982|GO:0005985|GO:0008194|GO:0016021|GO:0016758|GO:0043231	sp|F8WKW8|UGT9_GARJA Beta-D-glucosyl crocetin beta-1,6-glucosyltransferase OS=Gardenia jasminoides OX=114476 GN=UGT94E5 PE=1 SV=1	AT5G54010-UDP-Glycosyltransferase superfamily protein UDP-Glycosyltransferase superfamily protein	86.5192335888807	-1.7772679783999	0.469798509487103	-3.78304303336383	0.000154922616827649	0.000594005216702172
Potra2n11c23279	GO:0019438|GO:0032259|GO:0033800|GO:0046983|GO:0050630|GO:0102719	sp|A0A067Z9B6|FMAD_ASPFU O-methyltransferase af390-400 OS=Neosartorya fumigata (strain ATCC MYA-4609 / Af293 / CBS 101355 / FGSC A1100) OX=330879 GN=af390-400 PE=1 SV=1	AT4G35160-O-methyltransferase family protein O-methyltransferase family protein	46.7533856108784	4.15762171874556	0.887970442842572	4.68216228620874	2.8386460423316e-06	1.61497764911589e-05
Potra2n11c23280	GO:0008757|GO:0016020|GO:0019438|GO:0032259|GO:0046983|GO:0050630|GO:0102719	sp|P0CT90|OMT2_PHACR 3-O-methyltransferase 2 OS=Phanerochaete chrysosporium (strain RP-78 / ATCC MYA-4764 / FGSC 9002) OX=273507 GN=e_gw1.4.1014.1 PE=1 SV=1	AT4G35160-O-methyltransferase family protein O-methyltransferase family protein	45.8294440739182	5.55448238569551	0.979520426131718	5.67061414699747	1.42286530645937e-08	1.2859931758483e-07
Potra2n11c23282	GO:0006952|GO:0016021	sp|P81785|MLOL_LINUS MLO-like protein (Fragment) OS=Linum usitatissimum OX=4006 PE=2 SV=1	AT2G39200-Seven transmembrane MLO family protein Seven transmembrane MLO family protein	13.8936524408754	3.01367579223738	0.851934484098099	3.53745017778898	0.000404010400937486	0.00140993237951261
Potra2n11c23283	#N/A	sp|O49460|PHB1_ARATH Prohibitin-1, mitochondrial OS=Arabidopsis thaliana OX=3702 GN=PHB1 PE=1 SV=1	AT2G20530-prohibitin 6 prohibitin 6	36.3426008152625	-1.37190409292729	0.472651600123417	-2.90256944558966	0.00370115090221796	0.00997823319215404
Potra2n11c23287	GO:0004672|GO:0005524|GO:0005634|GO:0006355|GO:0006468|GO:0016021|GO:0043565|GO:0044212	sp|Q8GWK6|NC104_ARATH NAC domain-containing protein 104 OS=Arabidopsis thaliana OX=3702 GN=NAC104 PE=2 SV=1	AT4G28500-NAC domain containing protein 73 NAC domain containing protein 73	277.178076983656	3.21769489506517	0.398341375977449	8.07773203868064	6.59823965673422e-16	2.17989962794663e-14
Potra2n11c23288	GO:0003677|GO:0004675|GO:0005524|GO:0005634|GO:0005886|GO:0006355|GO:0006468|GO:0007178|GO:0009069|GO:0016021	sp|P00524|SRC_RSVSA Tyrosine-protein kinase transforming protein Src OS=Avian leukosis virus RSA OX=269446 GN=V-SRC PE=1 SV=5	AT5G46080-Protein kinase superfamily protein Protein kinase superfamily protein	70.5886518976301	4.58735041020732	0.637666299745187	7.1939671455751	6.29353458282338e-13	1.26755344340379e-11
Potra2n11c23291	GO:0005515	sp|Q9LR72|PPR7_ARATH Putative pentatricopeptide repeat-containing protein At1g03510 OS=Arabidopsis thaliana OX=3702 GN=PCMP-E3 PE=3 SV=1	AT5G46100-Pentatricopeptide repeat (PPR) superfamily protein Pentatricopeptide repeat (PPR) superfamily protein	74.0676752422149	-1.09800244590711	0.31063303595232	-3.5347252829723	0.000408199304813304	0.00142370240403465
Potra2n11c23294	GO:0005829|GO:0051082|GO:0051085|GO:0051087	sp|B1JL03|DNAJ_YERPY Chaperone protein DnaJ OS=Yersinia pseudotuberculosis serotype O:3 (strain YPIII) OX=502800 GN=dnaJ PE=3 SV=1	AT2G20560-DNAJ heat shock family protein DNAJ heat shock family protein	233.174866233405	-0.913467717303675	0.301394386098588	-3.03080534819542	0.00243902430101604	0.00691944868954985
Potra2n11c23299	#N/A	sp|Q7XBA5|DI196_ORYSJ Protein DEHYDRATION-INDUCED 19 homolog 6 OS=Oryza sativa subsp. japonica OX=39947 GN=DI19-6 PE=2 SV=1	AT5G49230-Drought-responsive family protein Drought-responsive family protein	1406.81586705022	0.620209239538969	0.191972244159962	3.23072349470569	0.00123477327430595	0.00380209794484957
Potra2n11c23300	GO:0005579|GO:0009626	sp|Q9C7N2|CAD1_ARATH MACPF domain-containing protein CAD1 OS=Arabidopsis thaliana OX=3702 GN=CAD1 PE=2 SV=1	AT1G28380-MAC/Perforin domain-containing protein MAC/Perforin domain-containing protein	446.087214044641	2.93005588148275	0.259551992688792	11.2888976544901	1.48892277939666e-29	2.25597472160998e-27
Potra2n11c23301	GO:0003677|GO:0003700|GO:0005634|GO:0005667|GO:0006355|GO:0016021|GO:0045449	sp|Q6PV67|SNZ_ARATH AP2-like ethylene-responsive transcription factor SNZ OS=Arabidopsis thaliana OX=3702 GN=SNZ PE=2 SV=1	AT5G44210-erf domain protein 9 erf domain protein 9	115.536772341331	2.87844539339737	0.483198819616096	5.95706213786763	2.56812617766994e-09	2.67944228295516e-08
Potra2n11c23303	GO:0005515|GO:0005768|GO:0005802|GO:0016021|GO:0016301|GO:0016310	sp|Q54T74|SLRA_DICDI S-cell enriched with leucine-rich repeat-containing protein slrA OS=Dictyostelium discoideum OX=44689 GN=slrA PE=2 SV=1	AT1G28340-receptor like protein 4 receptor like protein 4	229.788521829557	1.64335771741244	0.340048435077803	4.83271660119959	1.34682448481894e-06	8.21746834477354e-06
Potra2n11c23311	GO:0003677|GO:0005634|GO:0006355	sp|Q9SUB1|DOF42_ARATH Dof zinc finger protein DOF4.2 OS=Arabidopsis thaliana OX=3702 GN=DOF4.2 PE=3 SV=1	AT1G28310-Dof-type zinc finger DNA-binding family protein Dof-type zinc finger DNA-binding family protein	868.266020756211	-0.843643694963282	0.149070921434261	-5.65934447071438	1.51952284872735e-08	1.36446527192942e-07
Potra2n11c23316	#N/A	None available	0	17.5144499645926	-2.60714829541274	0.601281091674161	-4.3359891596684	1.45106095219071e-05	7.02198438758369e-05
Potra2n11c23321	GO:0016020	sp|Q9M8L3|VQ11_ARATH VQ motif-containing protein 11 OS=Arabidopsis thaliana OX=3702 GN=VQ11 PE=1 SV=1	AT1G28280-VQ motif-containing protein VQ motif-containing protein	656.014647452656	0.933507197898269	0.285917562872516	3.26495227687184	0.00109482520933958	0.00341141375948809
Potra2n11c23322	GO:0005199|GO:0005618|GO:0042546	sp|Q03211|PEXLP_TOBAC Pistil-specific extensin-like protein OS=Nicotiana tabacum OX=4097 PE=2 SV=1	AT1G28290-arabinogalactan protein 31 arabinogalactan protein 31	1018.3770904178	-1.86861461889115	0.372500661933877	-5.01640617009922	5.26469693849247e-07	3.50059193156155e-06
Potra2n11c23326	#N/A	None available	AT4G32480-sugar phosphate exchanger, putative (DUF506) sugar phosphate exchanger, putative (DUF506)	332.715909502839	4.49084653524212	0.911979573453125	4.9242841243011	8.46697407794883e-07	5.35564550362387e-06
Potra2n11c23329	GO:0005524|GO:0005773|GO:0005795|GO:0005886|GO:0009506|GO:0016021|GO:0016702|GO:0016887|GO:0031408|GO:0035494|GO:0043001|GO:0046872|GO:0048211|GO:0055114	sp|F4KFX5|AATPJ_ARATH AAA-ATPase At5g40000 OS=Arabidopsis thaliana OX=3702 GN=At5g40000 PE=3 SV=1	AT4G04910-AAA-type ATPase family protein AAA-type ATPase family protein	1664.6790134375	0.702523818753089	0.139420843714226	5.03887223773418	4.68282937409218e-07	3.15104935218393e-06
Potra2n11c23330	GO:0004455|GO:0005507|GO:0005618|GO:0005739|GO:0005829|GO:0009097|GO:0009098|GO:0009099|GO:0009570|GO:0009941|GO:0015940|GO:0016853|GO:0055114	sp|Q97YJ9|ILVC2_SACS2 Putative ketol-acid reductoisomerase 2 OS=Saccharolobus solfataricus (strain ATCC 35092 / DSM 1617 / JCM 11322 / P2) OX=273057 GN=ilvC2 PE=1 SV=1	AT3G58610-ketol-acid reductoisomerase ketol-acid reductoisomerase	19323.1315663796	-0.572167650158389	0.128700546508165	-4.44572820925892	8.75946371634296e-06	4.46250244285344e-05
Potra2n11c23331	GO:0012505|GO:0016567|GO:0016874|GO:0043231|GO:0044444|GO:0061631|GO:0065007	sp|P35130|UBC2_MEDSA Ubiquitin-conjugating enzyme E2 2 OS=Medicago sativa OX=3879 GN=UBC2 PE=2 SV=1	AT2G33770-phosphate 2 phosphate 2	1884.11949753551	2.02631658010807	0.348644625484824	5.81198283865779	6.17371709024938e-09	5.94679858850327e-08
Potra2n11c23334	GO:0005515|GO:0008270|GO:0009451|GO:0016020	sp|Q9SVH3|PP328_ARATH Pentatricopeptide repeat-containing protein At4g20740 OS=Arabidopsis thaliana OX=3702 GN=At4g20740 PE=3 SV=1	AT2G33760-Pentatricopeptide repeat (PPR) superfamily protein Pentatricopeptide repeat (PPR) superfamily protein	126.528116647499	-1.10266305807111	0.31610563187192	-3.48827400366561	0.000486149602859837	0.00166064370689256
Potra2n11c23337	GO:0005886|GO:0016021|GO:0051539	sp|Q6YW53|CSPL9_ORYSJ CASP-like protein 2D1 OS=Oryza sativa subsp. japonica OX=39947 GN=Os02g0219900 PE=2 SV=1	AT4G03540-Uncharacterized protein family (UPF0497) Uncharacterized protein family (UPF0497)	20.3448824625365	4.57213020947281	1.01461327391913	4.50627872412128	6.59744154803801e-06	3.45726394300287e-05
Potra2n11c23340	GO:0006511|GO:0016021|GO:0016567|GO:0044390|GO:0046872|GO:0061630|GO:0071712	sp|Q9D4H7|LONF3_MOUSE LON peptidase N-terminal domain and RING finger protein 3 OS=Mus musculus OX=10090 GN=Lonrf3 PE=2 SV=1	AT4G27470-RING membrane-anchor 3 RING membrane-anchor 3	2514.9326326169	0.509752450806829	0.110969134662525	4.59364175774704	4.35576887277575e-06	2.37508770551933e-05
Potra2n11c23341	GO:0000978|GO:0003700|GO:0005634|GO:0005667|GO:0045449|GO:0061408	sp|D0VYS2|HSF3_MOUSE Heat shock factor protein 3 OS=Mus musculus OX=10090 GN=Hsf3 PE=2 SV=1	AT4G36990-heat shock factor 4 heat shock factor 4	228.951053222359	5.21794160901546	0.395509698442847	13.1929548872225	9.63338823722731e-40	3.5274256595314e-37
Potra2n11c23343	GO:0000224|GO:0005634|GO:0005829|GO:0006807|GO:0006879|GO:0009055|GO:0015035|GO:0022900|GO:0045454	sp|C9K7C5|AMT13_ALTAL Thioredoxin AMT13 OS=Alternaria alternata OX=5599 GN=AMT13 PE=2 SV=1	AT4G04950-thioredoxin family protein thioredoxin family protein	395.041050097144	0.67729875177792	0.233090062548906	2.90573842733348	0.00366387592261219	0.00989181097915962
Potra2n11c23346	GO:0016021	sp|Q9C5W7|TOM2A_ARATH Tobamovirus multiplication protein 2A OS=Arabidopsis thaliana OX=3702 GN=TOM2A PE=1 SV=1	AT2G20740-Tetraspanin family protein Tetraspanin family protein	989.995778109041	0.729335744080696	0.227492846674555	3.20597220854185	0.00134606988225573	0.00410168589641588
Potra2n11c23347	GO:0005789|GO:0016021|GO:0042284|GO:0046513|GO:0055114	sp|C4R613|DEGS_KOMPG Sphingolipid delta(4)-desaturase OS=Komagataella phaffii (strain GS115 / ATCC 20864) OX=644223 GN=PAS_chr3_0939 PE=1 SV=2	AT4G04930-fatty acid desaturase family protein fatty acid desaturase family protein	1271.04449589554	-1.26040784824539	0.289691784826721	-4.35085809906311	1.35605793042324e-05	6.60711722004776e-05
Potra2n11c23350	#N/A	sp|Q8GZA4|CBSX6_ARATH CBS domain-containing protein CBSX6 OS=Arabidopsis thaliana OX=3702 GN=CBSX6 PE=1 SV=1	AT4G27460-Cystathionine beta-synthase (CBS) family protein Cystathionine beta-synthase (CBS) family protein	1253.3097989064	-1.01378614729988	0.221921598253127	-4.56821758350684	4.91889268553497e-06	2.64548524605149e-05
Potra2n11c23351	GO:0000243|GO:0006397|GO:0008187|GO:0008380|GO:0016607|GO:0030628|GO:0071004|GO:0089701	sp|Q4V898|RBMX_RAT RNA-binding motif protein, X chromosome OS=Rattus norvegicus OX=10116 GN=Rbmx PE=1 SV=1	AT4G36690-U2 snRNP auxilliary factor, large subunit, splicing factor U2 snRNP auxilliary factor, large subunit, splicing factor	1404.10808020578	0.655727584748668	0.129388016634142	5.06791588438058	4.02195055076071e-07	2.74274972375208e-06
Potra2n11c23352	GO:0004252|GO:0005615|GO:0006508	sp|Q5JIZ5|TKSP_THEKO Subtilisin-like serine protease OS=Thermococcus kodakarensis (strain ATCC BAA-918 / JCM 12380 / KOD1) OX=69014 GN=TK1689 PE=1 SV=1	AT2G04160-Subtilisin-like serine endopeptidase family protein Subtilisin-like serine endopeptidase family protein	451.93595483527	5.09885928052863	1.17437642155368	4.34175890025356	1.41346591566713e-05	6.8564149771202e-05
Potra2n11c23353	GO:0004252|GO:0005615|GO:0006508	sp|Q5JIZ5|TKSP_THEKO Subtilisin-like serine protease OS=Thermococcus kodakarensis (strain ATCC BAA-918 / JCM 12380 / KOD1) OX=69014 GN=TK1689 PE=1 SV=1	AT2G04160-Subtilisin-like serine endopeptidase family protein Subtilisin-like serine endopeptidase family protein	206.697474003634	6.64471401499923	1.22175243904142	5.43867464689706	5.36783755431315e-08	4.37458019418584e-07
Potra2n11c23354	GO:0004252|GO:0005615|GO:0006508	sp|Q5JIZ5|TKSP_THEKO Subtilisin-like serine protease OS=Thermococcus kodakarensis (strain ATCC BAA-918 / JCM 12380 / KOD1) OX=69014 GN=TK1689 PE=1 SV=1	AT2G04160-Subtilisin-like serine endopeptidase family protein Subtilisin-like serine endopeptidase family protein	116.495298946995	6.3189552742965	1.09649434978659	5.76287080323426	8.26950980243885e-09	7.79707249536644e-08
Potra2n11c23355	#N/A	sp|P24805|TSJT1_TOBAC Stem-specific protein TSJT1 OS=Nicotiana tabacum OX=4097 GN=TSJT1 PE=2 SV=1	AT4G27450-aluminum induced protein with YGL and LRDR motifs aluminum induced protein with YGL and LRDR motifs	6296.27713677102	1.52016750579195	0.319597662707617	4.75650382707169	1.96974506618492e-06	1.16201295423807e-05
Potra2n11c23358	GO:0004672|GO:0005524|GO:0006468	sp|P00529|ROS_AVISU Tyrosine-protein kinase transforming protein ros OS=UR2 sarcoma virus OX=354090 GN=V-ROS PE=3 SV=1	AT3G09010-Protein kinase superfamily protein Protein kinase superfamily protein	298.219560404196	0.674183165603195	0.198918559121081	3.38924215308046	0.000700860883498615	0.00229534115932391
Potra2n11c23360	GO:0003723|GO:0004647|GO:0005634|GO:0006544|GO:0006563|GO:0006566|GO:0008287|GO:0008420|GO:0009611|GO:0009651|GO:0009738|GO:0045892|GO:0070940	sp|Q5YDB5|CPL2_ARATH RNA polymerase II C-terminal domain phosphatase-like 2 OS=Arabidopsis thaliana OX=3702 GN=CPL2 PE=1 SV=3	AT4G21670-C-terminal domain phosphatase-like 1 C-terminal domain phosphatase-like 1	961.327373909092	0.667630671473228	0.166824797261	4.00198700933356	6.28127481675335e-05	0.000263619652082028
Potra2n11c23362	GO:0008146	sp|Q9BR01|ST4A1_HUMAN Sulfotransferase 4A1 OS=Homo sapiens OX=9606 GN=SULT4A1 PE=1 SV=2	AT1G74090-desulfo-glucosinolate sulfotransferase 18 desulfo-glucosinolate sulfotransferase 18	241.141951163933	-2.69181421934206	0.318715515461121	-8.4458210810588	3.01915801378068e-17	1.20968209536951e-15
Potra2n11c23364	GO:0008146	sp|Q9BR01|ST4A1_HUMAN Sulfotransferase 4A1 OS=Homo sapiens OX=9606 GN=SULT4A1 PE=1 SV=2	AT1G18590-sulfotransferase 17 sulfotransferase 17	236.202086308363	-1.93126620778278	0.325627350864752	-5.93090906723288	3.0126203095124e-09	3.09406785508316e-08
Potra2n11c23368	GO:0001575|GO:0016021|GO:0050512	sp|Q9UNA3|A4GCT_HUMAN Alpha-1,4-N-acetylglucosaminyltransferase OS=Homo sapiens OX=9606 GN=A4GNT PE=1 SV=1	AT1G61050-alpha 1,4-glycosyltransferase family protein alpha 1,4-glycosyltransferase family protein	446.099548181338	-2.14807874643215	0.216942200083282	-9.90161778394208	4.09594895570598e-23	3.28223702942956e-21
Potra2n11c23372	#N/A	None available	AT1G61065-1,3-beta-glucan synthase component (DUF1218) 1,3-beta-glucan synthase component (DUF1218)	82.5186342667061	-1.82643505717491	0.320862457562782	-5.69226786782163	1.25362972258491e-08	1.14560464492993e-07
Potra2n11c23373	GO:0004097|GO:0004503|GO:0006570|GO:0006771|GO:0009805|GO:0009809|GO:0009811|GO:0009821|GO:0046148|GO:0046872|GO:0055114	sp|O42713|PPO2_AGABI Polyphenol oxidase 2 OS=Agaricus bisporus OX=5341 GN=PPO2 PE=2 SV=1	0	678.901652242016	7.15942420900036	0.826217036719234	8.66530692398841	4.50298225355752e-18	2.00534838062146e-16
Potra2n11c23377	#N/A	sp|O80386|CIP7_ARATH COP1-interacting protein 7 OS=Arabidopsis thaliana OX=3702 GN=CIP7 PE=1 SV=1	AT1G61100-disease resistance protein (TIR class) disease resistance protein (TIR class)	6183.48131761496	0.672952783035345	0.171997200188158	3.91257986931857	9.13153222160284e-05	0.000368222262909663
Potra2n11c23380	GO:0004185|GO:0005773|GO:0051603	sp|P32825|SXA2_SCHPO Carboxypeptidase sxa2 OS=Schizosaccharomyces pombe (strain 972 / ATCC 24843) OX=284812 GN=sxa2 PE=2 SV=1	AT1G11080-serine carboxypeptidase-like 31 serine carboxypeptidase-like 31	33.5721267648819	-3.52263416746671	0.816729269453097	-4.31309896586118	1.60982013100473e-05	7.71099163041582e-05
Potra2n11c23381	GO:0005524|GO:0046872	sp|A4PBL4|RAD54_ORYSJ DNA repair and recombination protein RAD54 OS=Oryza sativa subsp. japonica OX=39947 GN=RAD54 PE=1 SV=1	AT1G61140-SNF2 domain-containing protein / helicase domain-containing protein / zinc finger protein-like protein SNF2 domain-containing protein / helicase domain-containing protein / zinc finger protein-like protein	2070.72435604338	1.16935688208272	0.177250836942581	6.59718680178376	4.19032663574364e-11	6.08423761453123e-10
Potra2n11c23385	GO:0003677|GO:0005634|GO:0008270	sp|Q8W4L5|VAL1_ARATH B3 domain-containing transcription repressor VAL1 OS=Arabidopsis thaliana OX=3702 GN=VAL1 PE=1 SV=1	AT4G21550-VP1/ABI3-like 3 VP1/ABI3-like 3	737.037234166015	-0.662330431284883	0.200406196178364	-3.30493988666597	0.000949967727126021	0.00300812651296728
Potra2n11c23386	GO:0001729|GO:0003951|GO:0006687|GO:0006769|GO:0008481|GO:0046497|GO:0046834|GO:0102773	sp|Q49YU2|DAGK_STAS1 Diacylglycerol kinase OS=Staphylococcus saprophyticus subsp. saprophyticus (strain ATCC 15305 / DSM 20229 / NCIMB 8711 / NCTC 7292 / S-41) OX=342451 GN=dagK PE=3 SV=1	AT4G21540-sphingosine kinase 1 sphingosine kinase 1	836.639412951606	0.632688377726129	0.139143931001198	4.54700663675141	5.44142830033377e-06	2.90165484850323e-05
Potra2n11c23389	GO:0005524|GO:0005774|GO:0016021|GO:0016887|GO:0032440|GO:0042626|GO:0055085|GO:0055114	sp|Q3IWB5|ZNUC_RHOS4 Zinc import ATP-binding protein ZnuC OS=Rhodobacter sphaeroides (strain ATCC 17023 / 2.4.1 / NCIB 8253 / DSM 158) OX=272943 GN=znuC PE=3 SV=1	AT1G30410-multidrug resistance-associated protein 13 multidrug resistance-associated protein 13	412.158829068235	-1.05101696706546	0.197969069605753	-5.30899584040333	1.10230848776849e-07	8.45295548910074e-07
Potra2n11c23394	GO:0005509|GO:0009536|GO:0016491|GO:0031314|GO:0055114	sp|Q9BRQ8|FSP1_HUMAN Ferroptosis suppressor protein 1 OS=Homo sapiens OX=9606 GN=AIFM2 PE=1 SV=1	AT4G21490-NAD(P)H dehydrogenase B3 NAD(P)H dehydrogenase B3	87.1933470317133	1.67952710001542	0.316324230300578	5.30951137830792	1.09919521905755e-07	8.43644330574478e-07
Potra2n11c23398	GO:0005351|GO:0005634|GO:0005773|GO:0005887|GO:0009506|GO:0015145|GO:0015749|GO:1902600	sp|Q2XWK0|SVOP_XENLA Synaptic vesicle 2-related protein OS=Xenopus laevis OX=8355 GN=svop PE=2 SV=1	AT1G11260-sugar transporter 1 sugar transporter 1	2832.44519482132	1.40665269713036	0.360469046468503	3.90228429018042	9.5289146020083e-05	0.000382899412539776
Potra2n11c23400	GO:0005789|GO:0005886|GO:0061817|GO:0090158	sp|Q8LPQ7|VAP43_ARATH Vesicle-associated protein 4-3 OS=Arabidopsis thaliana OX=3702 GN=PVA43 PE=2 SV=1	AT4G21450-PapD-like superfamily protein PapD-like superfamily protein	3252.94083985413	0.823973345234725	0.107853044657407	7.63977825430946	2.1759616618669e-14	5.58588639274187e-13
Potra2n11c23403	GO:0003700|GO:0005634|GO:0005667|GO:0006355|GO:0030154|GO:0043565|GO:0044212|GO:0045449	sp|P0CO94|CEF1_CRYNJ Pre-mRNA-splicing factor CEF1 OS=Cryptococcus neoformans var. neoformans serotype D (strain JEC21 / ATCC MYA-565) OX=214684 GN=CEF1 PE=3 SV=1	AT4G21440-MYB-like 102 MYB-like 102	360.324170419941	4.20878059536462	0.894199644861718	4.70675717615106	2.51688408928603e-06	1.45070249518882e-05
Potra2n11c23408	GO:0005515	None available	AT4G05150-Octicosapeptide/Phox/Bem1p family protein Octicosapeptide/Phox/Bem1p family protein	87.2644285504028	2.44814179247178	0.775498230366413	3.1568631579147	0.00159476167277338	0.00476746759734633
Potra2n11c23410	GO:0043531	sp|O22727|DRL16_ARATH Probable disease resistance protein At1g61190 OS=Arabidopsis thaliana OX=3702 GN=At1g61190 PE=3 SV=1	AT5G45490-P-loop containing nucleoside triphosphate hydrolases superfamily protein P-loop containing nucleoside triphosphate hydrolases superfamily protein	474.261681804049	1.22748750320978	0.258263064174846	4.75285735159855	2.0056185532303e-06	1.18106159341889e-05
Potra2n11c23411	#N/A	None available	0	759.161580770619	0.763766487960417	0.198009100460857	3.85722921917623	0.000114679610189458	0.000453013671416672
Potra2n11c23422	GO:0004674|GO:0005524|GO:0006468|GO:0009069|GO:0016021|GO:0048544	sp|Q9ZVA4|EP1L3_ARATH EP1-like glycoprotein 3 OS=Arabidopsis thaliana OX=3702 GN=At1g78850 PE=1 SV=1	AT1G11300-G-type lectin S-receptor-like Serine/Threonine-kinase G-type lectin S-receptor-like Serine/Threonine-kinase	447.574822444564	5.78942241888589	0.448740488788019	12.9014933208328	4.4145856040927e-38	1.51150824501688e-35
Potra2n11c23424	GO:0004674|GO:0005524|GO:0005886|GO:0006468|GO:0009069|GO:0016021|GO:0048544	None available	0	239.162010925168	2.86895488758977	0.384555758246967	7.46043928887756	8.62344834588149e-14	2.01015554545375e-12
Potra2n11c23426	GO:0004674|GO:0005524|GO:0005886|GO:0006468|GO:0009069|GO:0016021|GO:0031625|GO:0048544	sp|Q9T058|Y4119_ARATH G-type lectin S-receptor-like serine/threonine-protein kinase At4g11900 OS=Arabidopsis thaliana OX=3702 GN=At4g11900 PE=2 SV=1	AT1G61380-S-domain-1 29 S-domain-1 29	22.1918986478502	1.94215125274014	0.544126653474342	3.5692999788545	0.000357936383338896	0.0012639478717314
Potra2n11c23428	GO:0004674|GO:0005524|GO:0005886|GO:0006468|GO:0009069|GO:0016021|GO:0031625|GO:0048544	sp|O64780|Y1614_ARATH G-type lectin S-receptor-like serine/threonine-protein kinase At1g61400 OS=Arabidopsis thaliana OX=3702 GN=At1g61400 PE=3 SV=4	AT4G27290-S-locus lectin protein kinase family protein S-locus lectin protein kinase family protein	60.3453711184987	1.33806162113234	0.457507129235419	2.92467927957426	0.00344811396247239	0.00937756101780711
Potra2n11c23435	GO:0004674|GO:0005524|GO:0005886|GO:0006468|GO:0009069|GO:0016021|GO:0031625|GO:0048544	None available	0	3.24949361863606	4.47542074014597	1.52766523152493	2.92958211510682	0.00339418119820955	0.0092474840387721
Potra2n11c23443	GO:0003955|GO:0006694|GO:0010181|GO:0055114	sp|O67866|FLAV_AQUAE Flavodoxin OS=Aquifex aeolicus (strain VF5) OX=224324 GN=fldA PE=1 SV=1	AT4G27270-Quinone reductase family protein Quinone reductase family protein	4471.22194666496	3.39821434736033	0.264322231195991	12.8563319550697	7.92489292020506e-38	2.61164846185358e-35
Potra2n11c23445	GO:0005739|GO:0006397|GO:0009570|GO:0009941|GO:0016554|GO:0042803|GO:0080156|GO:1900865	sp|Q6YWP9|ORRM1_ORYSJ Organelle RRM domain-containing protein 1, chloroplastic OS=Oryza sativa subsp. japonica OX=39947 GN=ORRM1 PE=3 SV=1	AT1G11430-plastid developmental protein DAG plastid developmental protein DAG	4771.67643376259	-0.818881129365322	0.108702856826012	-7.53320706810869	4.95090051495699e-14	1.20300037950531e-12
Potra2n11c23452	#N/A	sp|Q8GZ63|PP397_ARATH Pentatricopeptide repeat-containing protein At5g25630 OS=Arabidopsis thaliana OX=3702 GN=At5g25630 PE=2 SV=2	AT3G13160-Tetratricopeptide repeat (TPR)-like superfamily protein Tetratricopeptide repeat (TPR)-like superfamily protein	249.935056805051	-0.873637744096909	0.263627035822664	-3.3139155905261	0.00091999275679116	0.00292471832148103
Potra2n11c23455	GO:0046872	sp|Q7RZJ2|VPS27_NEUCR Vacuolar protein sorting-associated protein 27 OS=Neurospora crassa (strain ATCC 24698 / 74-OR23-1A / CBS 708.71 / DSM 1257 / FGSC 987) OX=367110 GN=vps27 PE=3 SV=2	AT1G61690-phosphoinositide binding protein phosphoinositide binding protein	1115.1451357839	0.548754997911121	0.0986523644535759	5.5625123731257	2.65918170662189e-08	2.29106753311698e-07
Potra2n11c23460	GO:0010286|GO:0010608|GO:0043817	sp|Q57703|PSLS_METJA Phosphosulfolactate synthase OS=Methanocaldococcus jannaschii (strain ATCC 43067 / DSM 2661 / JAL-1 / JCM 10045 / NBRC 100440) OX=243232 GN=comA PE=1 SV=1	AT4G21320-Aldolase-type TIM barrel family protein Aldolase-type TIM barrel family protein	347.829465129191	1.0328191224048	0.209736548952549	4.92436405367984	8.46351428537385e-07	5.35474179552667e-06
Potra2n11c23462	GO:0005509|GO:0009507|GO:0009654|GO:0009767|GO:0019898|GO:0045156	sp|Q2V4B2|PQL3_ARATH PsbQ-like protein 3, chloroplastic OS=Arabidopsis thaliana OX=3702 GN=PQL3 PE=2 SV=1	AT4G05180-photosystem II subunit Q-2 photosystem II subunit Q-2	13572.2793842735	-0.867850551712113	0.129404443950343	-6.70649728262141	1.99351558098332e-11	3.08795797749966e-10
Potra2n11c23463	GO:0003777|GO:0005524|GO:0005871|GO:0005874|GO:0007018|GO:0008017|GO:0016887|GO:0045298|GO:0051225	sp|Q7XMJ2|KN10B_ORYSJ Kinesin-like protein KIN-10B OS=Oryza sativa subsp. japonica OX=39947 GN=KIN10B PE=2 SV=2	AT4G21270-kinesin 1 kinesin 1	176.195246306735	-1.97890003492171	0.239173113892184	-8.27392344698816	1.29621403819311e-16	4.75952463829015e-15
Potra2n11c23466	GO:0016021	sp|Q70CT4|RLP8_ARATH Receptor-like protein 8 OS=Arabidopsis thaliana OX=3702 GN=RLP8 PE=2 SV=1	AT1G61740-Sulfite exporter TauE/SafE family protein Sulfite exporter TauE/SafE family protein	74.938419429436	-3.74841745207768	0.617872399282989	-6.06665301189621	1.30603298161267e-09	1.4406800639011e-08
Potra2n11c23479	GO:0004674|GO:0005524|GO:0005886|GO:0006468|GO:0009069|GO:0016021	sp|Q9SH71|Y1421_ARATH Putative inactive receptor-like protein kinase At1g64210 OS=Arabidopsis thaliana OX=3702 GN=At1g64210 PE=1 SV=1	AT4G21410-cysteine-rich RLK (RECEPTOR-like protein kinase) 29 cysteine-rich RLK (RECEPTOR-like protein kinase) 29	71.3657108367362	2.31872735825062	0.563600129931834	4.11413559917217	3.88632947128361e-05	0.000170481181665426
Potra2n11c23480	GO:0004674|GO:0005524|GO:0005886|GO:0006468|GO:0009069|GO:0016021	sp|O81905|SD18_ARATH Receptor-like serine/threonine-protein kinase SD1-8 OS=Arabidopsis thaliana OX=3702 GN=SD18 PE=1 SV=1	AT4G21230-cysteine-rich RLK (RECEPTOR-like protein kinase) 27 cysteine-rich RLK (RECEPTOR-like protein kinase) 27	10.7784403594129	4.57791061516598	1.44890250845568	3.15957118470682	0.00158001497664157	0.00473143058202844
Potra2n11c23482	GO:0004674|GO:0005524|GO:0005886|GO:0006468|GO:0009069|GO:0016021|GO:0050794	sp|Q9ZU94|PDLP6_ARATH Plasmodesmata-located protein 6 OS=Arabidopsis thaliana OX=3702 GN=PDLP6 PE=1 SV=2	AT4G21410-cysteine-rich RLK (RECEPTOR-like protein kinase) 29 cysteine-rich RLK (RECEPTOR-like protein kinase) 29	13.5573296842108	6.37025032803002	1.5064374452507	4.22868559734313	2.35060560723512e-05	0.000108398401660218
Potra2n11c23487	GO:0005488|GO:0016301|GO:0016310	sp|Q9LVP0|Y5639_ARATH Probable leucine-rich repeat receptor-like protein kinase At5g63930 OS=Arabidopsis thaliana OX=3702 GN=At5g63930 PE=1 SV=1	AT4G21410-cysteine-rich RLK (RECEPTOR-like protein kinase) 29 cysteine-rich RLK (RECEPTOR-like protein kinase) 29	272.47219152525	2.07819793001725	0.441311112521708	4.70914479842161	2.48758310853728e-06	1.43632591050103e-05
Potra2n11c23500	GO:0000162|GO:0004834|GO:0005737|GO:0006571|GO:0009094	sp|E3PY97|ORTB_ACESD 2-amino-4-ketopentanoate thiolase beta subunit OS=Acetoanaerobium sticklandii (strain ATCC 12662 / DSM 519 / JCM 1433 / NCIMB 10654) OX=499177 GN=ortB PE=1 SV=1	AT5G28237-Pyridoxal-5'-phosphate-dependent enzyme family protein Pyridoxal-5'-phosphate-dependent enzyme family protein	33.9922906944014	3.48472241697169	0.650757691270041	5.35486935263228	8.56182576419589e-08	6.7199754226633e-07
Potra2n11c23507	GO:0005777|GO:0045431|GO:0046872|GO:0051555|GO:0055114	sp|P18286|IPNS_STRJU Isopenicillin N synthase OS=Streptomyces jumonjinensis OX=1945 GN=pcbC PE=3 SV=1	AT4G16330-2-oxoglutarate (2OG) and Fe(II)-dependent oxygenase superfamily protein 2-oxoglutarate (2OG) and Fe(II)-dependent oxygenase superfamily protein	1106.37825000594	0.508657439502813	0.123942948475632	4.10396433003059	4.06130108811256e-05	0.000177477443870379
Potra2n11c23508	GO:0005085|GO:0007264|GO:0043087	sp|Q06409|DCK1_YEAST DOCK-like protein 1 OS=Saccharomyces cerevisiae (strain ATCC 204508 / S288c) OX=559292 GN=DCK1 PE=1 SV=1	AT4G16340-guanyl-nucleotide exchange factors;GTPase binding;GTP binding protein guanyl-nucleotide exchange factors;GTPase binding;GTP binding protein	4184.88038859833	-0.931181323987635	0.154160365118945	-6.04034197291352	1.53787937093775e-09	1.67125522404793e-08
Potra2n11c23509	GO:0004109|GO:0006782|GO:0009570|GO:0015995|GO:0042803|GO:0055114	sp|P63851|HEM6_BRUSU Oxygen-dependent coproporphyrinogen-III oxidase OS=Brucella suis biovar 1 (strain 1330) OX=204722 GN=hemF PE=3 SV=1	AT1G03475-Coproporphyrinogen III oxidase Coproporphyrinogen III oxidase	6879.07708246725	-0.735784741199436	0.153085669287665	-4.80635937134531	1.53703509330822e-06	9.28135437470863e-06
Potra2n11c23523	GO:0016020	sp|Q9FZ45|Y1686_ARATH Uncharacterized membrane protein At1g16860 OS=Arabidopsis thaliana OX=3702 GN=At1g16860 PE=1 SV=1	AT4G22290-Ubiquitin-specific protease family C19-related protein Ubiquitin-specific protease family C19-related protein	896.298001864096	-0.657661537346725	0.140962530208329	-4.66550604883984	3.0785843879566e-06	1.73649548147385e-05
Potra2n11c23524	GO:0016491|GO:0055114	sp|P54554|YQJQ_BACSU Uncharacterized oxidoreductase YqjQ OS=Bacillus subtilis (strain 168) OX=224308 GN=yqjQ PE=3 SV=1	AT4G05530-indole-3-butyric acid response 1 indole-3-butyric acid response 1	4013.32085742	0.721305759922457	0.126388342076472	5.70705927518243	1.14944761356877e-08	1.05699465936962e-07
Potra2n11c23525	GO:0005509|GO:0005515|GO:0005525|GO:0005737|GO:0005886|GO:0006897|GO:0009506|GO:0032956|GO:0043231|GO:0051260	sp|A5DVD6|PAN1_LODEL Actin cytoskeleton-regulatory complex protein PAN1 OS=Lodderomyces elongisporus (strain ATCC 11503 / CBS 2605 / JCM 1781 / NBRC 1676 / NRRL YB-4239) OX=379508 GN=PAN1 PE=3 SV=1	AT3G20290-EPS15 homology domain 1 EPS15 homology domain 1	646.551464952322	-1.1927916414996	0.207414210707618	-5.75077106544554	8.88373441948701e-09	8.32832791619503e-08
Potra2n11c23530	GO:0009579|GO:0009916|GO:0016021|GO:0016117|GO:0046872|GO:0055114|GO:0070469|GO:0102721	sp|Q56X52|AOX4_ARATH Ubiquinol oxidase 4, chloroplastic/chromoplastic OS=Arabidopsis thaliana OX=3702 GN=AOX4 PE=1 SV=2	AT4G22260-Alternative oxidase family protein Alternative oxidase family protein	446.365587550617	1.01175383857994	0.196127078582185	5.15866470807584	2.48717253672188e-07	1.77173241713417e-06
Potra2n11c23534	GO:0005515	sp|Q9SVW8|PIRL4_ARATH Plant intracellular Ras-group-related LRR protein 4 OS=Arabidopsis thaliana OX=3702 GN=PIRL4 PE=1 SV=1	AT3G05660-receptor like protein 33 receptor like protein 33	1835.24480926501	-1.24825577500936	0.284492363308381	-4.38766004293861	1.1457667855088e-05	5.67800667916426e-05
Potra2n11c23537	GO:0016020	None available	AT3G18670-Ankyrin repeat family protein Ankyrin repeat family protein	5.3699671371548	-3.44804872491963	1.15949743951055	-2.97374414761547	0.0029419026231956	0.00816166692180666
Potra2n11c23541	GO:0016021	None available	AT3G18670-Ankyrin repeat family protein Ankyrin repeat family protein	233.099822460738	-0.985050600212985	0.265484890162027	-3.71038291336204	0.000206945993951548	0.000772793793843997
Potra2n11c23544	GO:0016021	sp|Q9C7A2|ITN1_ARATH Ankyrin repeat-containing protein ITN1 OS=Arabidopsis thaliana OX=3702 GN=ITN1 PE=1 SV=1	AT3G18670-Ankyrin repeat family protein Ankyrin repeat family protein	254.867731210909	-0.943129256006506	0.262205703707533	-3.59690595082738	0.000322024850222853	0.00114914227819103
Potra2n11c23546	GO:0016021	sp|A2CIR5|NPR4_ORYSJ Ankyrin repeat-containing protein NPR4 OS=Oryza sativa subsp. japonica OX=39947 GN=NPR4 PE=2 SV=1	AT3G18670-Ankyrin repeat family protein Ankyrin repeat family protein	45.9258198488885	-1.30592414260595	0.414951576584286	-3.14717238419911	0.00164857736727993	0.00491108403513765
Potra2n11c23547	GO:0016021	sp|A2CIR5|NPR4_ORYSJ Ankyrin repeat-containing protein NPR4 OS=Oryza sativa subsp. japonica OX=39947 GN=NPR4 PE=2 SV=1	AT3G18670-Ankyrin repeat family protein Ankyrin repeat family protein	99.9992340436623	-1.48999894569094	0.428822191356106	-3.47463115418297	0.000511556220428338	0.00173774876889224
Potra2n11c23550	GO:0016021	None available	AT3G54065-LOW protein: ankyrin repeat protein LOW protein: ankyrin repeat protein	253.663084355202	-1.01341483421236	0.221236137619256	-4.58069303287344	4.63437642828913e-06	2.51245527771776e-05
Potra2n11c23558	GO:0005515|GO:0016021	sp|P46683|YAR1_YEAST Ankyrin repeat-containing protein YAR1 OS=Saccharomyces cerevisiae (strain ATCC 204508 / S288c) OX=559292 GN=YAR1 PE=1 SV=1	AT3G18670-Ankyrin repeat family protein Ankyrin repeat family protein	402.871966469941	-1.29975476513383	0.35086676656446	-3.70441115828804	0.000211882349618346	0.000788213103617619
Potra2n11c23563	GO:0003723|GO:0003872|GO:0005524|GO:0005945|GO:0006000|GO:0006002|GO:0006012|GO:0006013|GO:0006094|GO:0006098|GO:0009749|GO:0015979|GO:0016021|GO:0046835|GO:0046872|GO:0047334|GO:0061615	sp|G4STG9|PFP_META2 Pyrophosphate--fructose 6-phosphate 1-phosphotransferase OS=Methylomicrobium alcaliphilum (strain DSM 19304 / NCIMB 14124 / VKM B-2133 / 20Z) OX=1091494 GN=pfp PE=1 SV=1	AT1G12000-Phosphofructokinase family protein Phosphofructokinase family protein	1414.16930873403	-1.76434078925883	0.160453861136254	-10.9959385007294	3.99733288999987e-28	5.26227633268572e-26
Potra2n11c23570	#N/A	None available	0	887.22768668805	-0.793716961209947	0.177495620811699	-4.47175517672058	7.75802145706056e-06	4.00729776046129e-05
Potra2n11c23579	GO:0004674|GO:0005515|GO:0005524|GO:0006468|GO:0009069|GO:0016021	sp|Q7T6X2|YR826_MIMIV Putative serine/threonine-protein kinase/receptor R826 OS=Acanthamoeba polyphaga mimivirus OX=212035 GN=MIMI_R826 PE=3 SV=2	AT4G22130-STRUBBELIG-receptor family 8 STRUBBELIG-receptor family 8	356.57519923923	-0.961706935603945	0.218805484109319	-4.39525974186032	1.10640376728752e-05	5.50051459942827e-05
Potra2n11c23580	GO:0005759|GO:0005782|GO:0006085|GO:0006633|GO:0019482|GO:0046321|GO:0050080|GO:2001294	sp|Q99J39|DCMC_MOUSE Malonyl-CoA decarboxylase, mitochondrial OS=Mus musculus OX=10090 GN=Mlycd PE=1 SV=1	AT4G04320-malonyl-CoA decarboxylase family protein malonyl-CoA decarboxylase family protein	174.795222507313	-1.3987260508899	0.331871455941065	-4.21466211043559	2.50152418154274e-05	0.000114755843957183
Potra2n11c23581	#N/A	sp|Q94AU9|RBCX1_ARATH Chaperonin-like RBCX protein 1, chloroplastic OS=Arabidopsis thaliana OX=3702 GN=RBCX1 PE=1 SV=1	AT4G04330-Chaperonin-like RbcX protein Chaperonin-like RbcX protein	3640.66453272978	-1.03976174129001	0.232064302603163	-4.48048980229431	7.44719382400399e-06	3.85959933115866e-05
Potra2n11c23584	GO:0005227|GO:0005622|GO:0005886|GO:0006812|GO:0016021|GO:0034220	sp|X1WEM4|CSC1_DANRE Calcium permeable stress-gated cation channel 1 OS=Danio rerio OX=7955 GN=tmem63c PE=3 SV=1	AT4G22120-ERD (early-responsive to dehydration stress) family protein ERD (early-responsive to dehydration stress) family protein	8309.01093700816	0.769989578259865	0.26342877407198	2.92295168199611	0.00346730317248371	0.00942197287562983
Potra2n11c23586	GO:0002161|GO:0004823|GO:0005524|GO:0005829|GO:0006429|GO:0008375|GO:0009097|GO:0009098|GO:0009099|GO:0016020|GO:0106074	sp|Q1D8K2|SYM_MYXXD Methionine--tRNA ligase OS=Myxococcus xanthus (strain DK 1622) OX=246197 GN=metG PE=3 SV=1	AT4G04350-tRNA synthetase class I (I, L, M and V) family protein tRNA synthetase class I (I, L, M and V) family protein	3423.28414266578	-0.653199382938525	0.172312845222772	-3.79077591165096	0.000150177402336209	0.000577743621069868
Potra2n11c23588	GO:0005524|GO:0007165|GO:0016021|GO:0043531	None available	0	311.007824573082	0.644902125598894	0.189773165695239	3.39827879898761	0.000678112758923002	0.00223081666786199
Potra2n11c23613	GO:0016021|GO:0016301|GO:0016310|GO:0030247	None available	AT1G11915-wall-associated receptor kinase galacturonan-binding protein wall-associated receptor kinase galacturonan-binding protein	143.272196624028	-1.78568408885285	0.282735617672332	-6.31573801544283	2.68875212088686e-10	3.37072091845274e-09
Potra2n11c23614	GO:0003700|GO:0005634|GO:0005667|GO:0006355|GO:0043565|GO:0045449	sp|Q9FL62|WRK30_ARATH Probable WRKY transcription factor 30 OS=Arabidopsis thaliana OX=3702 GN=WRKY30 PE=1 SV=1	AT1G62300-WRKY family transcription factor WRKY family transcription factor	1232.80961118807	5.31223921971633	0.429280448663533	12.3747523006342	3.57997020452444e-35	9.83149317417524e-33
Potra2n11c23615	GO:0004190|GO:0006508|GO:0006629|GO:0016021|GO:0030163	sp|Q59VH7|CARP7_CANAL Candidapepsin-7 OS=Candida albicans (strain SC5314 / ATCC MYA-2876) OX=237561 GN=SAP7 PE=1 SV=2	AT1G11910-aspartic proteinase A1 aspartic proteinase A1	440.735554057265	-1.38869933499481	0.2505361041527	-5.54291102949542	2.97484036033196e-08	2.53732420769304e-07
Potra2n11c23622	GO:0004047|GO:0005515|GO:0005739|GO:0005960|GO:0006546|GO:0006563|GO:0006566|GO:0008483|GO:0032259	sp|O46504|PDPR_BOVIN Pyruvate dehydrogenase phosphatase regulatory subunit, mitochondrial OS=Bos taurus OX=9913 GN=PDPR PE=1 SV=1	AT1G11860-Glycine cleavage T-protein family Glycine cleavage T-protein family	25681.3200245655	-0.74077188544142	0.112771838571421	-6.56876658947322	5.07337369641075e-11	7.27321501534382e-10
Potra2n11c23637	GO:0003677|GO:0005634	None available	0	15.4370328220719	6.84046727056316	1.51154758464007	4.52547266131354	6.02606714361127e-06	3.1844304304303e-05
Potra2n11c23639	GO:0003677|GO:0005634	None available	0	10.3893716335724	6.14249715556563	1.68806148775659	3.6387875679392	0.000273924636194089	0.000995554054124753
Potra2n11c23645	#N/A	None available	0	244.88658933453	0.742161482749416	0.221519131255938	3.35032680266311	0.000807162691235745	0.00260178960652148
Potra2n11c23646	GO:0000162|GO:0004664|GO:0006571|GO:0009094|GO:0009570|GO:0019274|GO:0047769	sp|P32452|PHA2_YEAST Putative prephenate dehydratase OS=Saccharomyces cerevisiae (strain ATCC 204508 / S288c) OX=559292 GN=PHA2 PE=1 SV=3	AT1G11790-arogenate dehydratase 1 arogenate dehydratase 1	519.898878983467	-0.913993982538089	0.272139542888105	-3.35854897395008	0.000783528360368048	0.00253397223905094
Potra2n11c23648	GO:0005515	sp|Q6ZTN6|AN13D_HUMAN Ankyrin repeat domain-containing protein 13D OS=Homo sapiens OX=9606 GN=ANKRD13D PE=1 SV=2	AT1G62050-Ankyrin repeat family protein Ankyrin repeat family protein	109.825620880916	-0.997879054390202	0.317812616045486	-3.13983461955262	0.00169043235499797	0.00501932183885195
Potra2n11c23652	GO:0000139|GO:0006486|GO:0008378|GO:0016021	sp|Q8BG28|B3GL2_MOUSE UDP-GalNAc:beta-1,3-N-acetylgalactosaminyltransferase 2 OS=Mus musculus OX=10090 GN=B3galnt2 PE=1 SV=1	AT2G32430-Galactosyltransferase family protein Galactosyltransferase family protein	15.8672672880008	-4.46173494761311	0.822235843473481	-5.42634450082449	5.75198906275293e-08	4.66314390068937e-07
Potra2n11c23657	GO:0004672|GO:0005524|GO:0006468|GO:0016021	sp|Q8H995|CRJ32_CRYJA Pathogenesis-related thaumatin-like protein 3.2 OS=Cryptomeria japonica OX=3369 PE=1 SV=1	AT1G75800-Pathogenesis-related thaumatin superfamily protein Pathogenesis-related thaumatin superfamily protein	61.4119248810871	2.58987251034713	0.718762762222866	3.60323690439614	0.000314278842125973	0.00112546147701836
Potra2n11c23666	GO:0005774|GO:0006855|GO:0015297|GO:0016021|GO:0042908|GO:0042910	sp|Q89AX2|NORM_BUCBP Probable multidrug resistance protein NorM OS=Buchnera aphidicola subsp. Baizongia pistaciae (strain Bp) OX=224915 GN=norM PE=3 SV=1	AT3G21690-MATE efflux family protein MATE efflux family protein	2811.53535027576	1.51369112705332	0.261835492301788	5.78107694165715	7.42239318402889e-09	7.03646076604595e-08
Potra2n11c23672	GO:0006855|GO:0015297|GO:0016021|GO:0042908|GO:0042910	sp|Q6NB79|NORM_RHOPA Probable multidrug resistance protein NorM OS=Rhodopseudomonas palustris (strain ATCC BAA-98 / CGA009) OX=258594 GN=norM PE=3 SV=1	AT3G21690-MATE efflux family protein MATE efflux family protein	623.898651316021	-1.96799354274479	0.160674102591837	-12.2483555905965	1.71436832998461e-34	4.47501055957568e-32
Potra2n11c23673	GO:0006855|GO:0015297|GO:0016021|GO:0042908|GO:0042910	sp|Q9I3Y3|PMPM_PSEAE Multidrug resistance protein PmpM OS=Pseudomonas aeruginosa (strain ATCC 15692 / DSM 22644 / CIP 104116 / JCM 14847 / LMG 12228 / 1C / PRS 101 / PAO1) OX=208964 GN=pmpM PE=3 SV=1	AT1G11670-MATE efflux family protein MATE efflux family protein	62.1388653890492	-2.07658359498966	0.6684318461635	-3.10664970095055	0.0018922047480289	0.00553736108081185
Potra2n1227s36989	GO:0005886|GO:0015276|GO:0016021|GO:0034220	sp|Q03445|GLR1_DROME Glutamate receptor 1 OS=Drosophila melanogaster OX=7227 GN=GluRIA PE=1 SV=2	AT2G29110-glutamate receptor 2.8 glutamate receptor 2.8	45.5742714845396	3.15015849695286	0.679580623061585	4.63544484650114	3.5617068443423e-06	1.98061251306139e-05
Potra2n124s34585	GO:0003700|GO:0005515|GO:0005634|GO:0005667|GO:0006355|GO:0008289|GO:0009845|GO:0009913|GO:0010215|GO:0031225|GO:0043565|GO:0045449|GO:0048497|GO:0048825	sp|Q6AST1|HOX32_ORYSJ Homeobox-leucine zipper protein HOX32 OS=Oryza sativa subsp. japonica OX=39947 GN=HOX32 PE=2 SV=1	AT4G04890-protodermal factor 2 protodermal factor 2	28.1733237487832	2.21743717193968	0.739169047452764	2.99990533908468	0.00270063522806197	0.0075623523263543
Potra2n124s34587	GO:0005737|GO:0009860|GO:0016021	sp|P84548|THI4_POPEU Thiamine thiazole synthase, chloroplastic (Fragments) OS=Populus euphratica OX=75702 GN=THI1 PE=1 SV=1	AT5G54770-thiazole biosynthetic enzyme, chloroplast (ARA6) (THI1) (THI4) thiazole biosynthetic enzyme, chloroplast (ARA6) (THI1) (THI4)	54264.2920783599	-1.41282817422981	0.250680213671093	-5.63597801972324	1.74067582273878e-08	1.54724131458817e-07
Potra2n124s34588	GO:0004857|GO:0005576|GO:0005618|GO:0005982|GO:0005985|GO:0016021|GO:0030599|GO:0042545|GO:0043086|GO:0045330|GO:0045490	sp|P24791|PME_RALSL Pectinesterase OS=Ralstonia solanacearum OX=305 GN=pme PE=3 SV=1	AT1G11580-methylesterase PCR A methylesterase PCR A	1597.93158013428	3.85821118168474	0.275540510932641	14.0023373282774	1.50827446744998e-44	8.11513225711253e-42
Potra2n124s34589	GO:0006913|GO:0044613	sp|P87102|NTF2_NEUCR Nuclear transport factor 2 OS=Neurospora crassa (strain ATCC 24698 / 74-OR23-1A / CBS 708.71 / DSM 1257 / FGSC 987) OX=367110 GN=ntf2 PE=2 SV=1	AT1G11570-NTF2-like protein NTF2-like protein	55.2309260278186	-1.0468282941462	0.34148528073384	-3.06551512819704	0.00217295384406659	0.00625753742708591
Potra2n124s34598	GO:0004672|GO:0005524|GO:0005634|GO:0005737|GO:0006281|GO:0006468|GO:0006511|GO:0008081|GO:0009751|GO:0016567|GO:0031386|GO:0031625	sp|P62865|UBIM_BOVIN Ubiquitin-like protein FUBI OS=Bos taurus OX=9913 GN=FAU PE=3 SV=1	AT4G05320-polyubiquitin 10 polyubiquitin 10	3403.13635614326	2.29037344940469	0.216967127700454	10.556315482808	4.74939686963339e-26	4.96877377265931e-24
Potra2n124s34607	GO:0004674|GO:0005524|GO:0005886|GO:0006468|GO:0009069|GO:0016021	sp|Q54WD7|Y9719_DICDI Probable serine/threonine-protein kinase DDB_G0279719 OS=Dictyostelium discoideum OX=44689 GN=DDB_G0279719 PE=2 SV=1	AT4G21390-S-locus lectin protein kinase family protein S-locus lectin protein kinase family protein	517.111139252721	1.9993257419736	0.292639172752271	6.83205096286303	8.37090989686582e-12	1.37160142026706e-10
Potra2n125s34619	GO:0008152	sp|Q9ZD62|Y484_RICPR Uncharacterized protein RP484 OS=Rickettsia prowazekii (strain Madrid E) OX=272947 GN=RP484 PE=3 SV=1	AT1G10500-chloroplast-localized ISCA-like protein chloroplast-localized ISCA-like protein	1672.37540423687	0.999534793257028	0.150976724875173	6.62045619338635	3.58092026355093e-11	5.26533083258542e-10
Potra2n125s34624	GO:0003700|GO:0005634|GO:0005667|GO:0006355|GO:0043565|GO:0045449	sp|Q9ZQ70|WRKY3_ARATH Probable WRKY transcription factor 3 OS=Arabidopsis thaliana OX=3702 GN=WRKY3 PE=2 SV=1	AT5G64810-WRKY DNA-binding protein 51 WRKY DNA-binding protein 51	49.0950351992257	5.5055243529529	0.942372320006939	5.84219658840612	5.15169596360146e-09	5.04716879912259e-08
Potra2n125s34629	GO:0000166|GO:0000288|GO:0000418|GO:0000419|GO:0000932|GO:0003697|GO:0003727|GO:0003899|GO:0005665|GO:0005730|GO:0006144|GO:0006206|GO:0006367|GO:0010426|GO:0016246|GO:0031369|GO:0031990|GO:0034402|GO:0045948	sp|O74825|RPB4_SCHPO DNA-directed RNA polymerase II subunit rpb4 OS=Schizosaccharomyces pombe (strain 972 / ATCC 24843) OX=284812 GN=rpb4 PE=1 SV=1	AT5G09920-RNA polymerase II, Rpb4, core protein RNA polymerase II, Rpb4, core protein	1341.13362541102	0.858209816753241	0.139357490036695	6.15833290716746	7.3514693334409e-10	8.50808329705162e-09
Potra2n126s34640	GO:0005515|GO:0016021	sp|P17221|FEM1_CAEEL Sex-determining protein fem-1 OS=Caenorhabditis elegans OX=6239 GN=fem-1 PE=1 SV=1	AT4G03460-Ankyrin repeat family protein Ankyrin repeat family protein	225.497986619449	-1.18523567197193	0.242018520067483	-4.89729328004091	9.71657649057996e-07	6.09633085667897e-06
Potra2n127s34651	GO:0016021|GO:0022857|GO:0055085	sp|Q21219|PEPT1_CAEEL Peptide transporter family 1 OS=Caenorhabditis elegans OX=6239 GN=pept-1 PE=2 SV=2	AT5G19640-Major facilitator superfamily protein Major facilitator superfamily protein	17.8703999914224	4.4751531020279	1.18155617494961	3.78750769274152	0.00015216597521094	0.000584455677514747
Potra2n127s34652	GO:0004318|GO:0005835|GO:0006633|GO:0016021|GO:0016631|GO:0042967|GO:0055114	sp|P42829|INHA_MYCS2 Enoyl-[acyl-carrier-protein] reductase [NADH] OS=Mycolicibacterium smegmatis (strain ATCC 700084 / mc(2)155) OX=246196 GN=inhA PE=1 SV=1	AT2G05990-NAD(P)-binding Rossmann-fold superfamily protein NAD(P)-binding Rossmann-fold superfamily protein	2378.56260616446	-0.946923214736701	0.210819492079451	-4.49163028236419	7.0680043248559e-06	3.68408196956309e-05
Potra2n127s34653	GO:0003677|GO:0005515	None available	AT3G57980-DNA-binding bromodomain-containing protein DNA-binding bromodomain-containing protein	309.466458924737	0.88344730039492	0.194549127872417	4.54099851310704	5.59884265817124e-06	2.97716595078714e-05
Potra2n127s34657	GO:0004540|GO:0005739|GO:0008033|GO:0009249|GO:0016874|GO:0033819|GO:0051252|GO:0090501|GO:0102555	sp|Q4FS63|LIPB_PSYA2 Octanoyltransferase OS=Psychrobacter arcticus (strain DSM 17307 / 273-4) OX=259536 GN=lipB PE=3 SV=1	AT1G04640-lipoyltransferase 2 lipoyltransferase 2	478.601685583082	-0.978550708148389	0.181841913187783	-5.38132651045014	7.39389421069956e-08	5.86500282976475e-07
Potra2n128s34670	GO:0016021|GO:0016874|GO:0051026	sp|I6PL68|HEI10_ORYSJ E3 ubiquitin-protein ligase CCNB1IP1 homolog OS=Oryza sativa subsp. japonica OX=39947 GN=HEI10 PE=1 SV=2	AT1G53490-RING/U-box superfamily protein RING/U-box superfamily protein	123.037847681092	-2.15957106047988	0.509767083594575	-4.23638781313981	2.27144328200594e-05	0.000105097105452447
Potra2n12c23699	GO:0003700|GO:0005634|GO:0005667|GO:0043565|GO:0045449|GO:0045893	sp|Q05502|HHEX_CHICK Hematopoietically-expressed homeobox protein HHEX OS=Gallus gallus OX=9031 GN=HHEX PE=1 SV=1	AT2G46680-homeobox 7 homeobox 7	328.565640066991	6.51052655836838	0.728945187988735	8.93143499078697	4.20518135129897e-19	2.15272623583779e-17
Potra2n12c23703	GO:0004683|GO:0005516|GO:0005524|GO:0005634|GO:0005737|GO:0009069|GO:0009931|GO:0018105|GO:0035556|GO:0046777	sp|Q9UQ07|MOK_HUMAN MAPK/MAK/MRK overlapping kinase OS=Homo sapiens OX=9606 GN=MOK PE=2 SV=1	AT5G24430-Calcium-dependent protein kinase (CDPK) family protein Calcium-dependent protein kinase (CDPK) family protein	744.31431907567	1.78019605238653	0.209532155279912	8.49605183513899	1.96148429817182e-17	8.10541881457709e-16
Potra2n12c23709	GO:0004674|GO:0005515|GO:0005524|GO:0005886|GO:0006468|GO:0009069|GO:0016021	sp|Q6EMK4|VASN_HUMAN Vasorin OS=Homo sapiens OX=9606 GN=VASN PE=1 SV=1	AT1G73080-PEP1 receptor 1 PEP1 receptor 1	91.9511962232743	-1.53179744866402	0.379010324299877	-4.04157182655542	5.30941129072894e-05	0.000225697064283744
Potra2n12c23714	GO:0005515	sp|Q8L4D8|IQD31_ARATH Protein IQ-DOMAIN 31 OS=Arabidopsis thaliana OX=3702 GN=IQD31 PE=1 SV=1	AT1G01110-IQ-domain 18 IQ-domain 18	37.3265492444624	-3.36337009005096	0.565615033049814	-5.94639444414262	2.74113157138387e-09	2.8451650688175e-08
Potra2n12c23717	#N/A	None available	AT5G64180-tropomyosin tropomyosin	451.185100189823	0.802020421725311	0.150262013580164	5.33747953069613	9.42475389133314e-08	7.34261854583649e-07
Potra2n12c23719	GO:0003723	sp|Q9JKL7|SREK1_RAT Splicing regulatory glutamine/lysine-rich protein 1 OS=Rattus norvegicus OX=10116 GN=Srek1 PE=1 SV=1	AT4G10610-CTC-interacting domain 12 CTC-interacting domain 12	1821.73882537868	0.700733331178991	0.116836424537218	5.99755884309668	2.00305793769209e-09	2.12937981731106e-08
Potra2n12c23726	GO:0008289|GO:0016020	sp|P53808|PPCT_MOUSE Phosphatidylcholine transfer protein OS=Mus musculus OX=10090 GN=Pctp PE=1 SV=2	AT1G64720-Polyketide cyclase/dehydrase and lipid transport superfamily protein Polyketide cyclase/dehydrase and lipid transport superfamily protein	2327.47714132266	0.546611262691847	0.107885004680325	5.06661017730422	4.04962400033514e-07	2.76019356630909e-06
Potra2n12c23729	#N/A	None available	AT2G02880-mucin-like protein mucin-like protein	162.211643041518	-0.864139386354232	0.224366785569546	-3.85145860230893	0.000117416380877912	0.000462922904959663
Potra2n12c23732	GO:0005524|GO:0016021|GO:0016787	sp|P34123|PRS6B_DICDI 26S proteasome regulatory subunit 6B homolog OS=Dictyostelium discoideum OX=44689 GN=psmC4 PE=1 SV=1	AT2G46620-P-loop containing nucleoside triphosphate hydrolases superfamily protein P-loop containing nucleoside triphosphate hydrolases superfamily protein	85.4834934865937	2.13112276272574	0.644804053112817	3.30507035809974	0.000949525603823404	0.00300772474098285
Potra2n12c23733	GO:0009507	sp|Q9SR92|STR10_ARATH Rhodanese-like domain-containing protein 10 OS=Arabidopsis thaliana OX=3702 GN=STR10 PE=2 SV=1	AT4G27700-Rhodanese/Cell cycle control phosphatase superfamily protein Rhodanese/Cell cycle control phosphatase superfamily protein	7087.37297951669	-0.926424948946207	0.16511569183444	-5.61076260320022	2.0143694235413e-08	1.76963797008473e-07
Potra2n12c23757	GO:0000175|GO:0004519|GO:0005509|GO:0051252|GO:0090503	sp|Q9LS39|CCR4C_ARATH Carbon catabolite repressor protein 4 homolog 3 OS=Arabidopsis thaliana OX=3702 GN=CCR4-3 PE=2 SV=2	AT5G54130-Calcium-binding endonuclease/exonuclease/phosphatase family Calcium-binding endonuclease/exonuclease/phosphatase family	91.5137667125052	2.05471170311152	0.391422516716905	5.24934467323345	1.52641241685202e-07	1.13358695656019e-06
Potra2n12c23766	GO:0006570|GO:0009805|GO:0009809|GO:0009811|GO:0016206|GO:0032259|GO:0046983|GO:0047763|GO:0102084|GO:0102938	sp|D5AP78|CRTF_RHOCB Demethylspheroidene O-methyltransferase OS=Rhodobacter capsulatus (strain ATCC BAA-309 / NBRC 16581 / SB1003) OX=272942 GN=crtF PE=1 SV=1	AT5G54160-O-methyltransferase 1 O-methyltransferase 1	8631.92437229518	1.32792745794326	0.202699486279713	6.55121274511173	5.70716836423974e-11	8.11125535066397e-10
Potra2n12c23768	GO:0009813|GO:0016021|GO:0045486|GO:0046872|GO:0055114	sp|D7PHZ1|VRTI_PENAE Oxidoreductase vrtI OS=Penicillium aethiopicum OX=36650 GN=vrtI PE=1 SV=1	AT5G24530-2-oxoglutarate (2OG) and Fe(II)-dependent oxygenase superfamily protein 2-oxoglutarate (2OG) and Fe(II)-dependent oxygenase superfamily protein	3455.9550699446	1.79811723735235	0.265573232058485	6.77070209002225	1.28158928941269e-11	2.04266915076988e-10
Potra2n12c23773	GO:0006914	sp|O13979|MU105_SCHPO Ubiquitin carboxyl-terminal hydrolase mug105 OS=Schizosaccharomyces pombe (strain 972 / ATCC 24843) OX=284812 GN=mug105 PE=1 SV=1	AT5G24680-Peptidase C78, ubiquitin fold modifier-specific peptidase 1/ 2 Peptidase C78, ubiquitin fold modifier-specific peptidase 1/ 2	154.358114735878	-0.991601181984566	0.255709084618643	-3.87784885884446	0.000105384150531663	0.000419816824511449
Potra2n12c23775	GO:0000407|GO:0000423|GO:0005829|GO:0019887|GO:0019898|GO:0019901|GO:0032147|GO:0034497|GO:0034727|GO:1990316	sp|A7F7B2|ATG13_SCLS1 Autophagy-related protein 13 OS=Sclerotinia sclerotiorum (strain ATCC 18683 / 1980 / Ss-1) OX=665079 GN=atg13 PE=3 SV=1	AT3G49590-Autophagy-related protein 13 Autophagy-related protein 13	1512.36372637717	0.696024780311351	0.135381784349087	5.14119963522288	2.72989799558215e-07	1.928484211027e-06
Potra2n12c23789	GO:0043022|GO:0043024|GO:0045900	sp|O05886|HPF_MYCTU Ribosome hibernation promotion factor OS=Mycobacterium tuberculosis (strain ATCC 25618 / H37Rv) OX=83332 GN=hpf PE=1 SV=4	AT5G24490-30S ribosomal protein 30S ribosomal protein	2389.91487305382	-0.577611050987178	0.125112119260032	-4.61674739748174	3.89801261653718e-06	2.14814390933082e-05
Potra2n12c23798	GO:0004842|GO:0005515|GO:0016567|GO:0016746|GO:0016874	sp|B2RY50|ARMC4_MOUSE Armadillo repeat-containing protein 4 OS=Mus musculus OX=10090 GN=Armc4 PE=1 SV=1	AT1G20780-senescence-associated E3 ubiquitin ligase 1 senescence-associated E3 ubiquitin ligase 1	1410.43577187253	1.60665702724381	0.184378249242276	8.71391844670703	2.93547590884331e-18	1.33663017030648e-16
Potra2n12c23799	GO:0005887|GO:0035672|GO:0035673	sp|Q06593|OPT2_YEAST Oligopeptide transporter 2 OS=Saccharomyces cerevisiae (strain ATCC 204508 / S288c) OX=559292 GN=OPT2 PE=1 SV=1	AT5G53510-oligopeptide transporter 9 oligopeptide transporter 9	1627.72263381531	-2.79542324476697	0.549811605437033	-5.08432928138167	3.68927425184514e-07	2.53754308311102e-06
Potra2n12c23807	GO:0046872	sp|O44440|YPL2_CAEEL Protein yippee-like B0546.4 OS=Caenorhabditis elegans OX=6239 GN=B0546.4 PE=3 SV=1	AT4G27740-Yippee family putative zinc-binding protein Yippee family putative zinc-binding protein	814.128505534581	2.37390171372386	0.225961978195143	10.5057573521229	8.12678270127023e-26	8.17765263878963e-24
Potra2n12c23808	#N/A	sp|Q9URW3|YIPL_SCHPO Protein yippee-like PJ691.02 OS=Schizosaccharomyces pombe (strain 972 / ATCC 24843) OX=284812 GN=SPAPJ691.02 PE=3 SV=1	AT4G27745-Yippee family putative zinc-binding protein Yippee family putative zinc-binding protein	458.288949354539	0.970572077949929	0.227765123463715	4.26128488501687	2.03254937983653e-05	9.51796302842102e-05
Potra2n12c23810	GO:0005515|GO:0009451	sp|Q6NQ81|PP304_ARATH Pentatricopeptide repeat-containing protein At4g04790, mitochondrial OS=Arabidopsis thaliana OX=3702 GN=At4g04790 PE=2 SV=2	AT2G13600-Pentatricopeptide repeat (PPR) superfamily protein Pentatricopeptide repeat (PPR) superfamily protein	100.860137750175	-0.980640693483204	0.278319545654338	-3.52343451545124	0.000425992349955115	0.00147832859210434
Potra2n12c23812	GO:0016874	sp|Q54Q89|RCCDC_DICDI RCC1 repeat-containing protein DDB_G0284033 OS=Dictyostelium discoideum OX=44689 GN=DDB_G0284033 PE=4 SV=2	AT3G26100-Regulator of chromosome condensation (RCC1) family protein Regulator of chromosome condensation (RCC1) family protein	2568.16168301361	0.521983868915804	0.153522693710753	3.40004370884252	0.00067375082161019	0.00221785075052204
Potra2n12c23816	GO:0000123|GO:0000790|GO:0004402|GO:0006554|GO:0016573|GO:0018024|GO:0034968|GO:0042393|GO:0042967|GO:0045892|GO:0045944|GO:0046872	sp|Q63ZP1|PHF10_XENLA PHD finger protein 10 OS=Xenopus laevis OX=8355 GN=phf10 PE=2 SV=2	AT5G24330-TRITHORAX-RELATED PROTEIN 6 TRITHORAX-RELATED PROTEIN 6	25.6365425072046	-1.74743852640917	0.437853789875393	-3.99091789728819	6.58180643557293e-05	0.00027486574507753
Potra2n12c23822	GO:0004553|GO:0005975|GO:0046658	sp|Q06915|EA6_ARATH Probable glucan endo-1,3-beta-glucosidase A6 OS=Arabidopsis thaliana OX=3702 GN=A6 PE=2 SV=1	AT5G24318-O-Glycosyl hydrolases family 17 protein O-Glycosyl hydrolases family 17 protein	108.013321678278	-1.69262991216663	0.373109868036894	-4.53654555177635	5.71831429092566e-06	3.03552416906993e-05
Potra2n12c23824	GO:0005524|GO:0005618|GO:0005730|GO:0005774|GO:0005788|GO:0005794|GO:0005829|GO:0005886|GO:0009506|GO:0016021|GO:0016592|GO:0030433|GO:0030968|GO:0031072|GO:0034605|GO:0034663|GO:0042026|GO:0042623|GO:0044183|GO:0046686|GO:0051082|GO:0051085|GO:0051787	sp|P32590|HSP79_YEAST Heat shock protein homolog SSE2 OS=Saccharomyces cerevisiae (strain ATCC 204508 / S288c) OX=559292 GN=SSE2 PE=1 SV=3	AT5G42020-Heat shock protein 70 (Hsp 70) family protein Heat shock protein 70 (Hsp 70) family protein	1309.42241668295	0.988458791289568	0.26638531069438	3.71063550280974	0.000206739599303575	0.000772132426128271
Potra2n12c23836	GO:0016021	sp|Q9SN26|PHL11_ARATH Phytolongin Phyl1.1 OS=Arabidopsis thaliana OX=3702 GN=PHYL1.1 PE=2 SV=1	AT5G52990-SNARE-like superfamily protein SNARE-like superfamily protein	168.682695277939	-0.891895901795768	0.2144436008822	-4.15911642094515	3.19481041499461e-05	0.000143366777499435
Potra2n12c23837	GO:0005515	sp|Q9SD11|IQD20_ARATH Protein IQ-DOMAIN 20 OS=Arabidopsis thaliana OX=3702 GN=IQD20 PE=1 SV=1	AT3G49260-IQ-domain 21 IQ-domain 21	2630.0105411488	-1.76165891451149	0.268036833112566	-6.5724508607802	4.94937243066306e-11	7.1109130660491e-10
Potra2n12c23839	#N/A	sp|F4KFS5|GMI1_ARATH Structural maintenance of chromosomes flexible hinge domain-containing protein GMI1 OS=Arabidopsis thaliana OX=3702 GN=GMI1 PE=2 SV=1	AT3G49250-defective in meristem silencing 3 defective in meristem silencing 3	66.8568007347086	-1.22344992225018	0.32817529516608	-3.72803785132891	0.00019297639925415	0.00072494012395788
Potra2n12c23843	GO:0004176|GO:0005524|GO:0005759|GO:0006457|GO:0006510|GO:0030163|GO:0051082	sp|Q2T277|HSLU_BURTA ATP-dependent protease ATPase subunit HslU OS=Burkholderia thailandensis (strain ATCC 700388 / DSM 13276 / CIP 106301 / E264) OX=271848 GN=hslU PE=3 SV=1	AT5G53350-CLP protease regulatory subunit X CLP protease regulatory subunit X	854.836638543814	-0.713147446126595	0.18068742453774	-3.94685710945888	7.91837817779949e-05	0.000323910197485657
Potra2n12c23845	GO:0005515|GO:0005524|GO:0005739|GO:0006349|GO:0009507|GO:0009793|GO:0009960	sp|Q9LXF2|PP385_ARATH Pentatricopeptide repeat-containing protein At5g15300 OS=Arabidopsis thaliana OX=3702 GN=PCMP-E40 PE=2 SV=2	AT3G49240-Pentatricopeptide repeat (PPR) superfamily protein Pentatricopeptide repeat (PPR) superfamily protein	929.540532765855	-0.591606944290177	0.158981802316558	-3.72122428900507	0.000198259248635827	0.000743620263342573
Potra2n12c23848	GO:0004177|GO:0006508|GO:0008236	sp|Q10MJ1|CGEP_ORYSJ Probable glutamyl endopeptidase, chloroplastic OS=Oryza sativa subsp. japonica OX=39947 GN=GEP PE=2 SV=1	AT5G24260-prolyl oligopeptidase family protein prolyl oligopeptidase family protein	368.205012156941	3.66525760854062	0.495593498406911	7.39569348734924	1.40672158256893e-13	3.15901258968035e-12
Potra2n12c23851	GO:0004430|GO:0005515|GO:0046854	sp|Q2TBE6|P4K2A_MOUSE Phosphatidylinositol 4-kinase type 2-alpha OS=Mus musculus OX=10090 GN=Pi4k2a PE=1 SV=1	AT5G24240-phosphatidylinositol 4-kinase gamma-like protein phosphatidylinositol 4-kinase gamma-like protein	1061.07337876669	0.550316477947086	0.133331907178772	4.12741773212033	3.66859611930637e-05	0.000161926784010369
Potra2n12c23854	GO:0005515	sp|Q9FIH4|FB280_ARATH Putative F-box protein At5g42430 OS=Arabidopsis thaliana OX=3702 GN=At5g42430 PE=4 SV=1	AT3G06240-F-box family protein F-box family protein	644.461158552933	0.776890634448484	0.200022758830339	3.88401119448337	0.000102747173737288	0.000409931369311418
Potra2n12c23855	GO:0004144|GO:0005886|GO:0019432|GO:0042967|GO:0047196	sp|Q93ZR6|WSD1_ARATH O-acyltransferase WSD1 OS=Arabidopsis thaliana OX=3702 GN=WSD1 PE=2 SV=1	AT5G53390-O-acyltransferase (WSD1-like) family protein O-acyltransferase (WSD1-like) family protein	121.836820689144	2.33011627673584	0.424388081167805	5.49053185076257	4.00725215487456e-08	3.33587609128869e-07
Potra2n12c23858	GO:0005515|GO:0005634|GO:0016020	sp|O50055|COL1_ARATH Zinc finger protein CONSTANS-LIKE 1 OS=Arabidopsis thaliana OX=3702 GN=COL1 PE=1 SV=1	AT5G53420-CCT motif family protein CCT motif family protein	1227.16100306583	1.64619779836218	0.186782530106605	8.8134462972668	1.21356256898105e-18	5.78559919866483e-17
Potra2n12c23863	GO:0003677|GO:0005634	None available	0	9.90409904064643	5.7329154350132	1.3271084827951	4.31985441230757	1.56132171217176e-05	7.50459172647151e-05
Potra2n12c23865	GO:0003677|GO:0005634	None available	0	3.79945635423275	4.87231810562487	1.45367297597739	3.35172916202074	0.000803085425630459	0.00258991365887724
Potra2n12c23881	GO:0000413|GO:0003755	None available	0	6751.89328840831	3.44056027070778	0.54551228692614	6.30702617184792	2.84447746570503e-10	3.54738902109023e-09
Potra2n12c23912	GO:0005506|GO:0006537|GO:0009570|GO:0010181|GO:0016040|GO:0016740|GO:0019676|GO:0046686|GO:0048589|GO:0050660|GO:0051538|GO:0055114	sp|Q58931|TRXB_METJA Putative thioredoxin reductase OS=Methanocaldococcus jannaschii (strain ATCC 43067 / DSM 2661 / JAL-1 / JCM 10045 / NBRC 100440) OX=243232 GN=MJ1536 PE=3 SV=1	AT5G53460-NADH-dependent glutamate synthase 1 NADH-dependent glutamate synthase 1	494.577982147704	2.34045619920137	0.389859325520704	6.00333516730787	1.93305000572262e-09	2.0591082970049e-08
Potra2n12c23914	GO:0016021|GO:0030247	sp|Q9DBU5|RNF6_MOUSE E3 ubiquitin-protein ligase RNF6 OS=Mus musculus OX=10090 GN=Rnf6 PE=1 SV=1	AT5G53110-RING/U-box superfamily protein RING/U-box superfamily protein	856.67924505098	2.96253691226573	0.258058511206431	11.4800976662843	1.66092797299637e-30	2.73679406750477e-28
Potra2n12c23920	GO:0004724|GO:0005634|GO:0005829|GO:0005963|GO:0006470|GO:0046872	sp|Q9SR24|P2C36_ARATH Probable protein phosphatase 2C 36 OS=Arabidopsis thaliana OX=3702 GN=PLL3 PE=3 SV=1	AT1G07430-highly ABA-induced PP2C protein 2 highly ABA-induced PP2C protein 2	513.927722226124	3.54437234048604	0.673698884022563	5.26106310184616	1.4322486622508e-07	1.0699859374208e-06
Potra2n12c23924	GO:0005216|GO:0016021|GO:0034220	sp|Q75HP9|AKT2_ORYSJ Potassium channel AKT2 OS=Oryza sativa subsp. japonica OX=39947 GN=Os05g0428700 PE=2 SV=1	AT5G53130-cyclic nucleotide gated channel 1 cyclic nucleotide gated channel 1	2710.34882771416	0.650838019929394	0.125570954780226	5.18302995361059	2.18309961696835e-07	1.5721179541588e-06
Potra2n12c23929	GO:0005743|GO:0009409|GO:0009916|GO:0010230|GO:0016021|GO:0031930|GO:0046872|GO:0070469|GO:0102721	sp|Q8J0I8|AOX_YARLI Alternative oxidase, mitochondrial OS=Yarrowia lipolytica (strain CLIB 122 / E 150) OX=284591 GN=AOX PE=3 SV=1	AT3G22370-alternative oxidase 1A alternative oxidase 1A	1991.44034911631	2.93204951746444	0.33559963732242	8.73674817070059	2.39916500568389e-18	1.10579696171067e-16
Potra2n12c23930	GO:0003677|GO:0005634|GO:0006355	sp|O49459|NAC73_ARATH NAC domain-containing protein 73 OS=Arabidopsis thaliana OX=3702 GN=NAC073 PE=2 SV=1	AT5G61430-NAC domain containing protein 100 NAC domain containing protein 100	163.373243116404	4.62662954702481	0.483523302519618	9.56857616358022	1.08388034128359e-21	7.36479930865995e-20
Potra2n12c23932	#N/A	sp|Q6FQH3|JJJ2_CANGA J protein JJJ2 OS=Candida glabrata (strain ATCC 2001 / CBS 138 / JCM 3761 / NBRC 0622 / NRRL Y-65) OX=284593 GN=JJJ2 PE=3 SV=1	AT5G53150-DnaJ heat shock amino-terminal domain protein DnaJ heat shock amino-terminal domain protein	655.813977760815	-0.535339212369978	0.162331246606452	-3.29781988102284	0.000974386172021431	0.00307686154499617
Potra2n12c23933	GO:0004805|GO:0005216|GO:0005982|GO:0005985|GO:0005992|GO:0016021|GO:0016311|GO:0034220	sp|O23617|TPS5_ARATH Alpha,alpha-trehalose-phosphate synthase [UDP-forming] 5 OS=Arabidopsis thaliana OX=3702 GN=TPS5 PE=1 SV=2	AT1G35910-Haloacid dehalogenase-like hydrolase (HAD) superfamily protein Haloacid dehalogenase-like hydrolase (HAD) superfamily protein	50.0621942088438	2.15912288620727	0.62315543921219	3.46482233860767	0.000530581866497848	0.00179497758608357
Potra2n12c23936	GO:0043666|GO:0044424	sp|Q9SN51|PYL13_ARATH Abscisic acid receptor PYL13 OS=Arabidopsis thaliana OX=3702 GN=PYL13 PE=2 SV=1	AT5G53160-regulatory components of ABA receptor 3 regulatory components of ABA receptor 3	646.993822389706	0.557017951641297	0.150163699134889	3.70940483519216	0.000207747023432059	0.000775126312731787
Potra2n12c23969	GO:0003700|GO:0005634|GO:0005667|GO:0006355|GO:0043565|GO:0044212|GO:0045449	sp|Q9FGZ4|WRK48_ARATH Probable WRKY transcription factor 48 OS=Arabidopsis thaliana OX=3702 GN=WRKY48 PE=2 SV=1	AT5G24110-WRKY DNA-binding protein 30 WRKY DNA-binding protein 30	123.876662095404	4.98399840941308	1.0076463533326	4.94617818337697	7.56846860734513e-07	4.84661419392876e-06
Potra2n12c23974	GO:0010020|GO:0016020	sp|Q9FK13|PDV1_ARATH Plastid division protein PDV1 OS=Arabidopsis thaliana OX=3702 GN=PDV1 PE=1 SV=1	AT5G53280-plastid division1 plastid division1	250.634809176875	-0.621225376227526	0.206023644735774	-3.01531106793228	0.00256715820132609	0.00722619675632726
Potra2n12c23981	GO:0008146	sp|P63047|ST4A1_RAT Sulfotransferase 4A1 OS=Rattus norvegicus OX=10116 GN=Sult4a1 PE=1 SV=1	AT1G74090-desulfo-glucosinolate sulfotransferase 18 desulfo-glucosinolate sulfotransferase 18	8934.3135640461	1.16405651228086	0.222414300879719	5.23373050957895	1.66122607022744e-07	1.22473613298311e-06
Potra2n12c23983	GO:0003677|GO:0003700|GO:0005634|GO:0005667|GO:0006355|GO:0045449	sp|Q2TQ34|AP21_ORYSJ APETALA2-like protein 1 OS=Oryza sativa subsp. japonica OX=39947 GN=AP2-1 PE=1 SV=1	AT4G27950-cytokinin response factor 4 cytokinin response factor 4	60.8297662881733	1.22453338973325	0.386846622233617	3.165423502118	0.0015485737566758	0.00465207366921157
Potra2n12c23986	GO:0003774|GO:0016459	sp|E9Q634|MYO1E_MOUSE Unconventional myosin-Ie OS=Mus musculus OX=10090 GN=Myo1e PE=1 SV=1	AT5G53310-myosin heavy chain-like protein myosin heavy chain-like protein	851.425176580757	0.99253357000163	0.136926302142663	7.24866993755159	4.20884130078209e-13	8.68926327751127e-12
Potra2n12c23987	GO:0004672|GO:0005515|GO:0005524|GO:0006468|GO:0016021	sp|Q8MYF1|Y2070_DICDI Probable serine/threonine-protein kinase DDB_G0277449 OS=Dictyostelium discoideum OX=44689 GN=DDB_G0277449 PE=3 SV=1	AT4G23740-Leucine-rich repeat protein kinase family protein Leucine-rich repeat protein kinase family protein	1385.9227148858	-1.41907267219995	0.180240430051355	-7.87322062977557	3.45626351931991e-15	1.02039116935443e-13
Potra2n12c23989	GO:0000813|GO:0043130|GO:0043162	None available	AT5G53330-Ubiquitin-associated/translation elongation factor EF1B protein Ubiquitin-associated/translation elongation factor EF1B protein	1267.43024563378	0.728221889093992	0.108980905395604	6.68210533258577	2.3553362568862e-11	3.5883622580478e-10
Potra2n12c23990	GO:0005524|GO:0005774|GO:0016021|GO:0016887|GO:0032440|GO:0042626|GO:0055085|GO:0055114	sp|Q59056|Y1662_METJA Uncharacterized ABC transporter ATP-binding protein MJ1662 OS=Methanocaldococcus jannaschii (strain ATCC 43067 / DSM 2661 / JAL-1 / JCM 10045 / NBRC 100440) OX=243232 GN=MJ1662 PE=3 SV=2	AT3G59140-multidrug resistance-associated protein 14 multidrug resistance-associated protein 14	1755.17312696564	1.67187477801537	0.213549491523032	7.82898037401813	4.91842405739765e-15	1.41098293633549e-13
Potra2n12c23991	GO:0016740|GO:0043229|GO:0044444	None available	AT5G52960-tRNA dimethylallyltransferase tRNA dimethylallyltransferase	1511.25062595533	-0.625236768537108	0.156804954708543	-3.98735339517332	6.68144654516573e-05	0.000278497480975098
Potra2n12c23992	GO:0005634|GO:0006260|GO:0010212|GO:0033314	None available	AT5G52950-LIM domain protein LIM domain protein	157.164406680422	-1.29736468733532	0.238432200140812	-5.44123103577926	5.29136366328065e-08	4.31492457837089e-07
Potra2n12c23993	GO:0003796|GO:0004568|GO:0005576|GO:0005975|GO:0006032|GO:0016998	sp|P23473|CHLY_PARTH Bifunctional chitinase/lysozyme (Fragment) OS=Parthenocissus quinquefolia OX=3607 PE=1 SV=1	AT5G24090-chitinase A chitinase A	7706.88392214306	8.80192045489562	1.0483793703636	8.39573984734452	4.62969693851924e-17	1.8055818060225e-15
Potra2n12c23994	GO:0000287|GO:0004743|GO:0006094|GO:0006096|GO:0006144|GO:0009570|GO:0015976|GO:0016021|GO:0016301|GO:0030955	sp|P19680|KPYK_SPICI Pyruvate kinase (Fragment) OS=Spiroplasma citri OX=2133 GN=pyk PE=3 SV=1	AT5G52920-plastidic pyruvate kinase beta subunit 1 plastidic pyruvate kinase beta subunit 1	6165.51610411265	-1.00899941187819	0.116330632273611	-8.67354876491182	4.18857649918129e-18	1.87165475973586e-16
Potra2n12c23995	GO:0000272|GO:0003796|GO:0004568|GO:0005576|GO:0005773|GO:0006032|GO:0016998|GO:0050832	sp|P23473|CHLY_PARTH Bifunctional chitinase/lysozyme (Fragment) OS=Parthenocissus quinquefolia OX=3607 PE=1 SV=1	AT5G24090-chitinase A chitinase A	73.1445788995544	6.4552553063223	0.960605155802428	6.71998819424407	1.81739285723695e-11	2.83513285728964e-10
Potra2n12c24002	GO:0004674|GO:0005524|GO:0006468|GO:0009069|GO:0016021|GO:0030246|GO:0048544	sp|Q9FMD7|Y5659_ARATH Probable inactive receptor kinase At5g16590 OS=Arabidopsis thaliana OX=3702 GN=At5g16590 PE=1 SV=1	AT5G24080-Protein kinase superfamily protein Protein kinase superfamily protein	142.333090301608	1.9489533712283	0.63921362412733	3.04898596911019	0.00229615205407978	0.00655858643052648
Potra2n12c24016	GO:0004518|GO:0090305	sp|O32150|BSN2_BACSU Extracellular ribonuclease OS=Bacillus subtilis (strain 168) OX=224308 GN=bsn PE=3 SV=1	0	1382.97621571695	-0.779817148286584	0.169653814641709	-4.59651997765847	4.2960580031411e-06	2.3464112946926e-05
Potra2n12c24022	#N/A	None available	0	80.4905141092086	-2.08639467319355	0.671924170522578	-3.10510436255164	0.00190211898332758	0.00556266942611738
Potra2n12c24024	GO:0003676|GO:0005618|GO:0005982|GO:0005985|GO:0016021|GO:0016157|GO:0031047|GO:0080165	sp|Q9DBE8|ALG2_MOUSE Alpha-1,3/1,6-mannosyltransferase ALG2 OS=Mus musculus OX=10090 GN=Alg2 PE=1 SV=2	AT1G73370-sucrose synthase 6 sucrose synthase 6	530.068969897277	-0.648538464518307	0.166806042456404	-3.88797944587533	0.000101082184088726	0.00040383856664876
Potra2n12c24032	GO:0003677|GO:0005634|GO:0006355	sp|Q9M0F8|NAC75_ARATH NAC domain-containing protein 75 OS=Arabidopsis thaliana OX=3702 GN=NAC075 PE=2 SV=1	AT3G17730-NAC domain containing protein 57 NAC domain containing protein 57	108.708723020718	-1.35833653782006	0.287354016943862	-4.72704906744153	2.27806231270998e-06	1.32550948603588e-05
Potra2n12c24035	#N/A	None available	AT2G27660-Cysteine/Histidine-rich C1 domain family protein Cysteine/Histidine-rich C1 domain family protein	168.262330595303	3.10905898730846	0.294697186573077	10.5500124499407	5.07903643507037e-26	5.27179986512579e-24
Potra2n12c24038	GO:0005216|GO:0016021|GO:0034220	sp|Q8H569|AKT3_ORYSJ Potassium channel AKT3 OS=Oryza sativa subsp. japonica OX=39947 GN=Os07g0175400 PE=3 SV=1	AT3G17700-cyclic nucleotide-binding transporter 1 cyclic nucleotide-binding transporter 1	5.89831202231728	-3.68558194149374	1.26474179016186	-2.91409833229443	0.003567175261224	0.00966149667011604
Potra2n12c24045	GO:0003677|GO:0003887|GO:0006261|GO:0008622|GO:0009793|GO:0042276|GO:0051781|GO:0070182	sp|Q6C030|DPB2_YARLI DNA polymerase epsilon subunit B OS=Yarrowia lipolytica (strain CLIB 122 / E 150) OX=284591 GN=DPB2 PE=3 SV=1	AT5G22110-DNA polymerase epsilon subunit B2 DNA polymerase epsilon subunit B2	107.883646414217	-2.11690065868603	0.328289879843978	-6.44826657371256	1.13136643929254e-10	1.52180330640349e-09
Potra2n12c24068	GO:0003676|GO:0008270|GO:0016021|GO:0016787	sp|P28321|MGLL_YEAST Monoglyceride lipase OS=Saccharomyces cerevisiae (strain ATCC 204508 / S288c) OX=559292 GN=YJU3 PE=1 SV=2	AT1G73480-alpha/beta-Hydrolases superfamily protein alpha/beta-Hydrolases superfamily protein	440.445724810393	2.57052123885288	0.442459372680769	5.80962094503418	6.26144468219614e-09	6.02689768533841e-08
Potra2n12c24069	GO:0005509|GO:0005544|GO:0009408|GO:0009409|GO:0009414|GO:0009555|GO:0009651|GO:0009846|GO:0009860	sp|Q9UJ72|ANX10_HUMAN Annexin A10 OS=Homo sapiens OX=9606 GN=ANXA10 PE=1 SV=3	AT1G68090-annexin 5 annexin 5	637.6812981615	1.7601023432377	0.319566354816233	5.50778364715475	3.6337961234442e-08	3.063684074144e-07
Potra2n12c24072	GO:0003993|GO:0006771|GO:0008198|GO:0008199|GO:0016311|GO:0019497|GO:0030643|GO:0042542	sp|O97860|PPA5_RABIT Tartrate-resistant acid phosphatase type 5 OS=Oryctolagus cuniculus OX=9986 GN=ACP5 PE=2 SV=1	AT3G17790-purple acid phosphatase 17 purple acid phosphatase 17	668.256290220683	-2.85909756590625	0.340932722080076	-8.38610488445495	5.02515037917068e-17	1.94828036171258e-15
Potra2n12c24087	GO:0004356|GO:0005515|GO:0005524|GO:0005618|GO:0005829|GO:0005886|GO:0006542|GO:0009252|GO:0042128	sp|P85087|GLNA_VITSX Glutamine synthetase (Fragments) OS=Vitis sp. OX=3604 PE=1 SV=1	AT5G37600-hypothetical protein hypothetical protein	2904.55655824057	1.37256292326871	0.185598809140705	7.39532182142481	1.41066200743481e-13	3.16516537566055e-12
Potra2n12c24089	GO:0005634|GO:0005737|GO:0016021|GO:0016787	sp|Q8NFP7|NUD10_HUMAN Diphosphoinositol polyphosphate phosphohydrolase 3-alpha OS=Homo sapiens OX=9606 GN=NUDT10 PE=1 SV=1	AT1G18300-nudix hydrolase homolog 4 nudix hydrolase homolog 4	1804.02734972995	1.30579148332676	0.159937764849161	8.16437246424111	3.23110498403495e-16	1.12678375395631e-14
Potra2n12c24092	GO:0004672|GO:0005515|GO:0005524|GO:0006468|GO:0016020	sp|Q9SYM9|Y1853_ARATH Receptor-like serine/threonine-protein kinase At1g78530 OS=Arabidopsis thaliana OX=3702 GN=At1g78530 PE=2 SV=1	AT1G48480-receptor-like kinase 1 receptor-like kinase 1	1014.29512464599	-1.3107474345425	0.10691788011282	-12.259384802237	1.49631543902369e-34	3.98473335701218e-32
Potra2n12c24095	GO:0010286|GO:0016671|GO:0030544|GO:0042802|GO:0045454|GO:0046983|GO:0051085|GO:0051259|GO:0055114	sp|P52233|THIO_ACIFR Thioredoxin OS=Acidithiobacillus ferrooxidans OX=920 GN=trxA PE=3 SV=1	AT3G17880-tetraticopeptide domain-containing thioredoxin tetraticopeptide domain-containing thioredoxin	552.44325233299	-0.72313094446002	0.207356099998669	-3.48738688885767	0.000487765197052954	0.00166551504404923
Potra2n12c24104	GO:0004034|GO:0006094|GO:0006096|GO:0030246|GO:0033499	sp|C0LGF5|Y1341_ARATH Probable LRR receptor-like serine/threonine-protein kinase At1g34110 OS=Arabidopsis thaliana OX=3702 GN=At1g34110 PE=1 SV=2	AT3G17940-Galactose mutarotase-like superfamily protein Galactose mutarotase-like superfamily protein	219.406394582946	-0.69065158930523	0.14597556999953	-4.73128201730915	2.23106309718856e-06	1.3001712531892e-05
Potra2n12c24117	#N/A	sp|Q32P12|CQ053_MOUSE Uncharacterized protein C17orf53 homolog OS=Mus musculus OX=10090 PE=2 SV=2	AT1G48580-nuclear localized protein nuclear localized protein	37.3151912919643	-1.54681391393352	0.512549289256266	-3.01788324821993	0.00254546951293396	0.00717433806275293
Potra2n12c24118	#N/A	sp|Q9M2T2|PP16A_ARATH 16 kDa phloem protein 1 OS=Arabidopsis thaliana OX=3702 GN=PP16-1 PE=1 SV=1	AT3G17980-Calcium-dependent lipid-binding (CaLB domain) family protein Calcium-dependent lipid-binding (CaLB domain) family protein	478.965251272908	1.70918129185819	0.22324481282829	7.65608513006221	1.91686683944325e-14	4.99864266618021e-13
Potra2n12c24119	GO:0009734|GO:0016021|GO:0055085	sp|D5A7J3|PIN5B_ORYSJ Probable auxin efflux carrier component 5b OS=Oryza sativa subsp. japonica OX=39947 GN=PIN5B PE=2 SV=1	AT1G73590-Auxin efflux carrier family protein Auxin efflux carrier family protein	943.901275462765	-1.76988067266683	0.267355594129239	-6.6199500273455	3.5932031874473e-11	5.28044642329212e-10
Potra2n12c24120	GO:0000234|GO:0005737|GO:0006656|GO:0032259|GO:0052667	sp|O13871|YE16_SCHPO Uncharacterized methyltransferase C1B3.06c OS=Schizosaccharomyces pombe (strain 972 / ATCC 24843) OX=284812 GN=SPAC1B3.06c PE=3 SV=1	AT1G48600-S-adenosyl-L-methionine-dependent methyltransferases superfamily protein S-adenosyl-L-methionine-dependent methyltransferases superfamily protein	5260.56686594461	-1.04996896163427	0.284953371722803	-3.68470446686154	0.000228968156873806	0.000846042955546045
Potra2n12c24122	GO:0003677|GO:0005634	sp|Q6X7J3|WOX11_ARATH WUSCHEL-related homeobox 11 OS=Arabidopsis thaliana OX=3702 GN=WOX11 PE=2 SV=2	AT3G18010-WUSCHEL related homeobox 1 WUSCHEL related homeobox 1	102.721656635083	-1.68254116214448	0.523878053693992	-3.21170385031492	0.00131950319919523	0.00402958210860456
Potra2n12c24126	GO:0005509	sp|P13833|MLR_DICDI Myosin regulatory light chain OS=Dictyostelium discoideum OX=44689 GN=mlcR PE=2 SV=1	AT1G18210-Calcium-binding EF-hand family protein Calcium-binding EF-hand family protein	1070.55003571609	1.93231119277873	0.137700248321155	14.0327357164386	9.82857315177758e-45	5.51320218241413e-42
Potra2n12c24133	GO:0003676|GO:0004523|GO:0016021|GO:0051252|GO:0090502	sp|Q9SUC9|UGPI7_ARATH Uncharacterized GPI-anchored protein At4g28100 OS=Arabidopsis thaliana OX=3702 GN=At4g28100 PE=2 SV=1	AT3G18050-GPI-anchored protein GPI-anchored protein	1440.19720581935	-1.17668822553247	0.112568464703977	-10.4530894032074	1.41828442222851e-25	1.38487594472713e-23
Potra2n12c24135	GO:0005975|GO:0008422|GO:0102483	sp|Q7XPY5|BGL15_ORYSJ Putative beta-glucosidase 15 OS=Oryza sativa subsp. japonica OX=39947 GN=BGLU15 PE=5 SV=2	AT3G18080-B-S glucosidase 44 B-S glucosidase 44	409.151464229931	-1.53942705671045	0.2284494279361	-6.73859011431207	1.59930857636901e-11	2.52178058058567e-10
Potra2n12c24136	GO:0004601|GO:0004666|GO:0006691|GO:0006693|GO:0006804|GO:0006979|GO:0020037|GO:0051213|GO:0055114|GO:0098869	sp|Q6TMK4|POXA_DICDI Peroxinectin A OS=Dictyostelium discoideum OX=44689 GN=poxA PE=1 SV=1	AT1G73680-alpha dioxygenase alpha dioxygenase	398.100689816191	1.96228180036517	0.309535474501894	6.33944074915123	2.30600675305155e-10	2.92990660421451e-09
Potra2n12c24141	GO:0004364|GO:0004462|GO:0005515|GO:0005737|GO:0005975|GO:0006090|GO:0006749	sp|Q9N1F5|GSTO1_PIG Glutathione S-transferase omega-1 OS=Sus scrofa OX=9823 GN=GSTO1 PE=1 SV=2	AT2G29420-glutathione S-transferase tau 7 glutathione S-transferase tau 7	65.0663139846619	6.35544116730751	1.02633038372627	6.19239308129316	5.92575454698829e-10	6.93723769435165e-09
Potra2n12c24144	GO:0006855|GO:0009507|GO:0015297|GO:0016021|GO:0042908|GO:0042910	sp|Q81G28|NORM_BACCR Probable multidrug resistance protein NorM OS=Bacillus cereus (strain ATCC 14579 / DSM 31 / JCM 2152 / NBRC 15305 / NCIMB 9373 / NRRL B-3711) OX=226900 GN=norM PE=3 SV=1	AT5G52450-MATE efflux family protein MATE efflux family protein	1127.75910674702	1.52611444424498	0.190360357251771	8.01697615132409	1.08380154330957e-15	3.42606041820306e-14
Potra2n12c24153	#N/A	None available	0	33.1510518525749	-4.56424819679078	0.9535307652516	-4.78668162907828	1.6956148928591e-06	1.01482840034818e-05
Potra2n12c24156	#N/A	None available	AT1G15060-alpha/beta hydrolase family protein alpha/beta hydrolase family protein	724.944855885661	-0.799234960512895	0.211655117521929	-3.77611923524641	0.000159290760663624	0.000609158922851143
Potra2n12c24165	GO:0004672|GO:0005524|GO:0006468|GO:0016020	sp|Q5RCY1|UHMK1_PONAB Serine/threonine-protein kinase Kist OS=Pongo abelii OX=9601 GN=UHMK1 PE=2 SV=1	AT1G67000-Protein kinase superfamily protein Protein kinase superfamily protein	86.6817349502494	3.32256826707249	0.670460683016839	4.95564967675971	7.20890021600189e-07	4.637760988157e-06
Potra2n12c24169	GO:0002229|GO:0003700|GO:0005516|GO:0005634|GO:0005667|GO:0006355|GO:0010112|GO:0010224|GO:0043565|GO:0045449|GO:0071219|GO:0080142|GO:1900426	sp|F4K2R6|CB60G_ARATH Calmodulin-binding protein 60 G OS=Arabidopsis thaliana OX=3702 GN=CBP60G PE=1 SV=1	AT1G73805-Calmodulin binding protein-like protein Calmodulin binding protein-like protein	546.463368452921	4.11399913266126	0.390971107648883	10.5225144574005	6.80333186527954e-26	7.00636880063397e-24
Potra2n12c24171	GO:0008270|GO:0016021	sp|Q10LI1|SRFP1_ORYSJ E3 ubiquitin-protein ligase SRFP1 OS=Oryza sativa subsp. japonica OX=39947 GN=SRFP1 PE=1 SV=1	AT3G18290-zinc finger protein-like protein zinc finger protein-like protein	991.285232504003	-0.726181695300339	0.195920514129198	-3.70651178886486	0.000210133459313622	0.000782590552527806
Potra2n12c24175	GO:0004674|GO:0005524|GO:0006468|GO:0009069	sp|Q9LP77|Y1848_ARATH Probable inactive receptor kinase At1g48480 OS=Arabidopsis thaliana OX=3702 GN=RKL1 PE=1 SV=1	AT4G21390-S-locus lectin protein kinase family protein S-locus lectin protein kinase family protein	360.269579640452	0.882336463770823	0.214163400847497	4.11992179933267	3.79001009490501e-05	0.000166644139663235
Potra2n12c24176	GO:0003824|GO:0005634|GO:0043565	sp|P80074|MYB1_PHYPA Myb-related protein Pp1 (Fragment) OS=Physcomitrella patens subsp. patens OX=3218 GN=PP1 PE=2 SV=1	AT1G68320-myb domain protein 62 myb domain protein 62	288.497244523818	3.19893660310708	0.476744296469693	6.70996302796974	1.94673732401453e-11	3.0208230023731e-10
Potra2n12c24182	GO:0003723|GO:0009507|GO:0009737	sp|Q9LDA9|CAF2P_ARATH CRS2-associated factor 2, chloroplastic OS=Arabidopsis thaliana OX=3702 GN=At1g23400 PE=2 SV=1	AT3G18390-CRS1 / YhbY (CRM) domain-containing protein CRS1 / YhbY (CRM) domain-containing protein	6402.68109836584	-0.671923936193006	0.104955213828574	-6.40200626231375	1.53348375589209e-10	2.01338474802486e-09
Potra2n12c24184	GO:0003677|GO:0005634|GO:0006355	sp|Q9M0F8|NAC75_ARATH NAC domain-containing protein 75 OS=Arabidopsis thaliana OX=3702 GN=NAC075 PE=2 SV=1	AT3G18400-NAC domain containing protein 58 NAC domain containing protein 58	29.8551155221744	5.13211627406555	1.14354414370673	4.48790394521203	7.19273435912441e-06	3.74022186674469e-05
Potra2n12c24202	GO:0003677|GO:0003700|GO:0005524|GO:0005667|GO:0005871|GO:0005874|GO:0006355|GO:0007018|GO:0008017|GO:0008574|GO:0016021|GO:0045298|GO:0045449	sp|Q9VLW2|KI26L_DROME Kinesin-like protein CG14535 OS=Drosophila melanogaster OX=7227 GN=CG14535 PE=2 SV=2	AT1G18550-ATP binding microtubule motor family protein ATP binding microtubule motor family protein	43.4051932628001	-1.7131825622312	0.505281867456013	-3.39054827131778	0.000697529693963635	0.00228641960110124
Potra2n12c24204	GO:0000413|GO:0003697|GO:0003755|GO:0009507	sp|Q6CL78|PPID_KLULA Peptidyl-prolyl cis-trans isomerase D OS=Kluyveromyces lactis (strain ATCC 8585 / CBS 2359 / DSM 70799 / NBRC 1267 / NRRL Y-1140 / WM37) OX=284590 GN=CPR6 PE=3 SV=1	AT1G74070-Cyclophilin-like peptidyl-prolyl cis-trans isomerase family protein Cyclophilin-like peptidyl-prolyl cis-trans isomerase family protein	2729.29715128861	-1.06533889621472	0.167306956585849	-6.36757082882008	1.9204537388698e-10	2.47825953850041e-09
Potra2n12c24205	GO:0003697|GO:0006264|GO:0042645|GO:0051096	sp|Q8P778|SSB_XANCP Single-stranded DNA-binding protein OS=Xanthomonas campestris pv. campestris (strain ATCC 33913 / DSM 3586 / NCPPB 528 / LMG 568 / P 25) OX=190485 GN=ssb PE=3 SV=1	AT3G18580-Nucleic acid-binding, OB-fold-like protein Nucleic acid-binding, OB-fold-like protein	606.705012250947	-0.547191313351883	0.179357663277368	-3.05083877294765	0.00228203078003341	0.00652602879757032
Potra2n12c24210	GO:0003743|GO:0005840|GO:0006446	sp|B8J4S7|MTNA_DESDA Methylthioribose-1-phosphate isomerase OS=Desulfovibrio desulfuricans (strain ATCC 27774 / DSM 6949) OX=525146 GN=mtnA PE=3 SV=1	AT5G38640-NagB/RpiA/CoA transferase-like superfamily protein NagB/RpiA/CoA transferase-like superfamily protein	1607.94889333493	0.502862299230402	0.115513408319961	4.35328077098652	1.34115205665627e-05	6.54295574050441e-05
Potra2n12c24216	GO:0003700|GO:0005634|GO:0005667|GO:0006355|GO:0043565|GO:0045449|GO:2000032	sp|Q9LEZ9|TCP17_ARATH Transcription factor TCP17 OS=Arabidopsis thaliana OX=3702 GN=TCP17 PE=1 SV=1	AT1G68800-TCP domain protein 12 TCP domain protein 12	14.1062236298216	3.7455651331857	1.0186113704211	3.67712872833656	0.000235874023441824	0.00086888120078528
Potra2n12c24218	GO:0000400|GO:0000406|GO:0005524|GO:0005886|GO:0006290|GO:0006298|GO:0006301|GO:0008094|GO:0016021|GO:0032137|GO:0032142|GO:0032143|GO:0032181|GO:0032301|GO:0032302|GO:0032357|GO:0032405|GO:0043570|GO:0045128	sp|C4XS37|MUTS2_DESMR Endonuclease MutS2 OS=Desulfovibrio magneticus (strain ATCC 700980 / DSM 13731 / RS-1) OX=573370 GN=mutS2 PE=3 SV=1	AT3G18524-MUTS homolog 2 MUTS homolog 2	456.190726595427	-0.76925549563992	0.115542892406947	-6.65774830121586	2.78054410354685e-11	4.18892941405195e-10
Potra2n12c24220	GO:0016021	sp|Q9FW70|KN7K_ORYSJ Kinesin-like protein KIN-7K, chloroplastic OS=Oryza sativa subsp. japonica OX=39947 GN=KIN7K PE=2 SV=2	AT1G18470-Transmembrane Fragile-X-F-associated protein Transmembrane Fragile-X-F-associated protein	321.54976541787	0.682921684036866	0.206135427889576	3.31297579959278	0.000923089668112034	0.00293279537359673
Potra2n12c24224	GO:0003677|GO:0005634|GO:0009739|GO:0009751	sp|Q54Z40|MYBH_DICDI Myb-like protein H OS=Dictyostelium discoideum OX=44689 GN=mybH PE=3 SV=1	AT1G49010-Duplicated homeodomain-like superfamily protein Duplicated homeodomain-like superfamily protein	159.172090674564	-1.94899618091897	0.296055182484094	-6.5832192652925	4.60369427274842e-11	6.65415547186071e-10
Potra2n12c24225	GO:0004806|GO:0016021|GO:0016042|GO:0046486	sp|O74430|TGCE1_SCHPO Probable lipase C1672.09 OS=Schizosaccharomyces pombe (strain 972 / ATCC 24843) OX=284812 GN=SPCC1672.09 PE=1 SV=1	AT1G18460-alpha/beta-Hydrolases superfamily protein alpha/beta-Hydrolases superfamily protein	1613.72340509603	0.875659405136347	0.281558666028168	3.11004245576566	0.00187060454680719	0.00548145140291483
Potra2n12c24232	GO:0016021	sp|B6SGC5|CNR6_MAIZE Cell number regulator 6 OS=Zea mays OX=4577 GN=CNR6 PE=2 SV=1	AT1G49030-PLAC8 family protein PLAC8 family protein	118.312677509666	3.72127036044898	0.617888752891588	6.02255720473018	1.71682660626377e-09	1.85198104122496e-08
Potra2n12c24243	GO:0000977|GO:0003700|GO:0005634|GO:0005667|GO:0007275|GO:0008134|GO:0045449|GO:0045944|GO:0046983	sp|Q4PSU4|AGL61_ARATH Agamous-like MADS-box protein AGL61 OS=Arabidopsis thaliana OX=3702 GN=AGL61 PE=1 SV=1	AT5G60910-AGAMOUS-like 8 AGAMOUS-like 8	1486.24721422566	1.07671617225993	0.187833630801456	5.73228642637505	9.90857608946442e-09	9.20146882784924e-08
Potra2n12c24255	GO:0000278|GO:0000785|GO:0003677|GO:0003682|GO:0005515|GO:0006261|GO:0006281|GO:0031298|GO:0061087	sp|Q9VLN1|WDR82_DROME WD repeat-containing protein 82 OS=Drosophila melanogaster OX=7227 GN=Wdr82 PE=1 SV=1	AT3G42660-transducin family protein / WD-40 repeat family protein transducin family protein / WD-40 repeat family protein	242.524020392096	-1.29994016068024	0.266304261200036	-4.88140953818154	1.05330239277779e-06	6.56949710981636e-06
Potra2n12c24262	GO:0016021|GO:0016301|GO:0016310|GO:0016787	sp|Q9FJU9|E1313_ARATH Glucan endo-1,3-beta-glucosidase 13 OS=Arabidopsis thaliana OX=3702 GN=At5g56590 PE=2 SV=1	AT1G18650-plasmodesmata callose-binding protein 3 plasmodesmata callose-binding protein 3	504.02949155136	-2.06520378335753	0.236468543931145	-8.73352433699968	2.46857573700572e-18	1.1358033286286e-16
Potra2n12c24271	GO:0005886|GO:0016021	sp|Q9SD96|SNP29_ARATH SNAP25 homologous protein SNAP29 OS=Arabidopsis thaliana OX=3702 GN=SNAP29 PE=2 SV=1	AT5G61210-soluble N-ethylmaleimide-sensitive factor adaptor protein 33 soluble N-ethylmaleimide-sensitive factor adaptor protein 33	20.0705405737532	3.33282886327962	1.06776471508493	3.12131391513018	0.00180045996598626	0.00530598329345649
Potra2n12c24277	GO:0004499|GO:0050660|GO:0050661|GO:0055114	sp|Q47PU3|PAMO_THEFY Phenylacetone monooxygenase OS=Thermobifida fusca (strain YX) OX=269800 GN=pamO PE=1 SV=1	AT5G07800-Flavin-binding monooxygenase family protein Flavin-binding monooxygenase family protein	183.647470492617	-1.80247484461197	0.290019677424572	-6.21500879050094	5.1321776749498e-10	6.11961701593743e-09
Potra2n12c24278	GO:0000166|GO:0004672|GO:0005515|GO:0006464|GO:0016020|GO:0016310|GO:0043167	sp|Q9XID2|RLP5_ARATH Receptor-like protein 5 OS=Arabidopsis thaliana OX=3702 GN=RLP5 PE=3 SV=1	AT1G74360-Leucine-rich repeat protein kinase family protein Leucine-rich repeat protein kinase family protein	23.654963827156	4.7953823008126	1.37015575727218	3.49988114516238	0.000465465646344312	0.00159619358743775
Potra2n12c24284	GO:0000074|GO:0000307|GO:0000790|GO:0004693|GO:0005524|GO:0008353|GO:0009069|GO:0032968|GO:0046983|GO:0051726|GO:0070816	sp|Q03533|TDA1_YEAST Serine/threonine-protein kinase TDA1 OS=Saccharomyces cerevisiae (strain ATCC 204508 / S288c) OX=559292 GN=TDA1 PE=1 SV=1	AT1G18670-Protein kinase superfamily protein Protein kinase superfamily protein	409.095078135918	-1.18327380069987	0.164194823284493	-7.20652318404503	5.73985546756578e-13	1.16225460481493e-11
Potra2n12c24285	#N/A	sp|Q10719|FUS1_SCHPO Cell fusion protein fus1 OS=Schizosaccharomyces pombe (strain 972 / ATCC 24843) OX=284812 GN=fus1 PE=2 SV=1	AT5G07740-actin binding protein actin binding protein	1200.71860083236	-0.704278178352076	0.151113278975469	-4.66059755388146	3.15292678047891e-06	1.77303025559554e-05
Potra2n12c24293	GO:0004806|GO:0016021|GO:0016042|GO:0046486	sp|Q8RWJ4|GDL45_ARATH GDSL esterase/lipase At2g36325 OS=Arabidopsis thaliana OX=3702 GN=At2g36325 PE=2 SV=2	AT1G74460-GDSL-like Lipase/Acylhydrolase superfamily protein GDSL-like Lipase/Acylhydrolase superfamily protein	417.878972656486	5.04050871134724	1.0421326817884	4.83672453559103	1.31996151671187e-06	8.05543181171107e-06
Potra2n12c24294	GO:0005975|GO:0006090|GO:0006108|GO:0009535|GO:0009941|GO:0015979|GO:0015995|GO:0016628|GO:0019643|GO:0030060|GO:0045550|GO:0046487|GO:0071949	sp|P9WNY9|MENJ_MYCTU Menaquinone reductase OS=Mycobacterium tuberculosis (strain ATCC 25618 / H37Rv) OX=83332 GN=menJ PE=1 SV=1	AT1G74470-Pyridine nucleotide-disulfide oxidoreductase family protein Pyridine nucleotide-disulfide oxidoreductase family protein	47136.9389516695	-1.37327535652557	0.142751516874196	-9.62004037922633	6.58053259134933e-22	4.62637763302224e-20
Potra2n12c24304	GO:0005319|GO:0005524|GO:0006869|GO:0016021|GO:0016887|GO:0042626|GO:0043231|GO:0055085	sp|P45861|YWJA_BACSU Uncharacterized ABC transporter ATP-binding protein YwjA OS=Bacillus subtilis (strain 168) OX=224308 GN=ywjA PE=3 SV=1	AT3G47780-ABC2 homolog 6 ABC2 homolog 6	2459.15282075645	3.83370155953371	0.633343062744195	6.05311999932985	1.42066955651385e-09	1.5541299663042e-08
Potra2n12c24306	GO:0005319|GO:0005524|GO:0006869|GO:0016021|GO:0016887|GO:0042626|GO:0043231|GO:0055085	sp|Q2NTI7|ZNUC_SODGM Zinc import ATP-binding protein ZnuC OS=Sodalis glossinidius (strain morsitans) OX=343509 GN=znuC PE=3 SV=1	AT3G47730-ATP-binding cassette A2 ATP-binding cassette A2	2363.39558401855	4.58225251569304	0.848315159487059	5.40159216117714	6.60519885838009e-08	5.29299278730494e-07
Potra2n12c24312	GO:0009535|GO:0010027|GO:0010196|GO:0016021|GO:0090391	None available	AT1G74730-transmembrane protein, putative (DUF1118) transmembrane protein, putative (DUF1118)	2451.20351789779	-1.29296582592961	0.195038758553731	-6.62927633213689	3.37336559050067e-11	4.97679968819024e-10
Potra2n12c24313	GO:0015333|GO:0016021|GO:0035672|GO:0035673|GO:1902600	sp|Q21219|PEPT1_CAEEL Peptide transporter family 1 OS=Caenorhabditis elegans OX=6239 GN=pept-1 PE=2 SV=2	AT1G69850-nitrate transporter 1:2 nitrate transporter 1:2	244.952960684298	-2.00252954505419	0.380022012621317	-5.26950934036989	1.36788910566783e-07	1.02685160540509e-06
Potra2n12c24315	GO:0003700|GO:0005634|GO:0005667|GO:0043565|GO:0045449|GO:0045893	sp|P32443|MEOX2_MOUSE Homeobox protein MOX-2 OS=Mus musculus OX=10090 GN=Meox2 PE=2 SV=1	AT4G40060-homeobox protein 16 homeobox protein 16	4280.19632592745	1.38158534529597	0.123540748221657	11.1832360187517	4.92603573655044e-29	7.05815250860956e-27
Potra2n12c24316	GO:0000186|GO:0004709|GO:0005515|GO:0005524|GO:0007178|GO:0009069|GO:0016021|GO:0030244	sp|B4N9T4|SUR8_DROWI Leucine-rich repeat protein soc-2 homolog OS=Drosophila willistoni OX=7260 GN=Sur-8 PE=3 SV=1	AT5G62710-Leucine-rich repeat protein kinase family protein Leucine-rich repeat protein kinase family protein	113.653657073088	-1.93526022041249	0.295969602229536	-6.53871277940098	6.20505586359802e-11	8.74345765835908e-10
Potra2n12c24318	GO:0005886|GO:0016021|GO:0022857|GO:0055085	sp|O01840|PEPT3_CAEEL Peptide transporter 3 OS=Caenorhabditis elegans OX=6239 GN=pept-3 PE=1 SV=1	AT5G62680-Major facilitator superfamily protein Major facilitator superfamily protein	290.886202167761	5.04082415676104	0.354415688045977	14.2229148617911	6.60436795934722e-46	4.04924550884256e-43
Potra2n12c24320	GO:0005886|GO:0016021|GO:0022857|GO:0055085	sp|Q8CBB2|S15A5_MOUSE Solute carrier family 15 member 5 OS=Mus musculus OX=10090 GN=Slc15a5 PE=2 SV=2	AT5G62680-Major facilitator superfamily protein Major facilitator superfamily protein	2228.80001740888	2.71055289986818	0.238307092339673	11.3742015533666	5.6214943400948e-30	8.87455549594368e-28
Potra2n12c24342	GO:0003677|GO:0005634	sp|Q54HX6|MYBI_DICDI Myb-like protein I OS=Dictyostelium discoideum OX=44689 GN=mybI PE=3 SV=1	AT1G19000-Homeodomain-like superfamily protein Homeodomain-like superfamily protein	3514.59154038431	0.883097624916638	0.177659608427837	4.97072819607919	6.67019035585821e-07	4.31910999024922e-06
Potra2n12c24343	GO:0005874|GO:0008017|GO:0045298	sp|F4IK92|TORL2_ARATH TORTIFOLIA1-like protein 2 OS=Arabidopsis thaliana OX=3702 GN=TOR1L2 PE=4 SV=1	AT5G62580-ARM repeat superfamily protein ARM repeat superfamily protein	159.847539463815	-1.40652184383293	0.33959611457496	-4.14174892899861	3.44667523473787e-05	0.000153131354716261
Potra2n12c24348	GO:0006629|GO:0016787	sp|Q4F883|SG101_ARATH Senescence-associated carboxylesterase 101 OS=Arabidopsis thaliana OX=3702 GN=SAG101 PE=1 SV=1	AT3G48090-alpha/beta-Hydrolases superfamily protein alpha/beta-Hydrolases superfamily protein	4553.53798904096	1.24279480451894	0.140163253405216	8.86676624811196	7.53007557396808e-19	3.6831709171075e-17
Potra2n12c24354	GO:0000122|GO:0000981|GO:0008134|GO:0043565|GO:0045944|GO:0051726|GO:0090575	sp|O75461|E2F6_HUMAN Transcription factor E2F6 OS=Homo sapiens OX=9606 GN=E2F6 PE=1 SV=1	AT3G48160-DP-E2F-like 1 DP-E2F-like 1	36.7733365426906	-1.63739089222876	0.464862888629465	-3.52230933524552	0.000427804645743196	0.00148403180004916
Potra2n12c24356	GO:0005618|GO:0005829|GO:0006544|GO:0006563|GO:0006566|GO:0008802|GO:0009414|GO:0009507|GO:0009651|GO:0019285|GO:0055114	sp|P77455|PAAZ_ECOLI Bifunctional protein PaaZ OS=Escherichia coli (strain K12) OX=83333 GN=paaZ PE=1 SV=1	AT1G74920-aldehyde dehydrogenase 10A8 aldehyde dehydrogenase 10A8	1137.99545565322	0.723216620169667	0.167624260167063	4.31451043810051	1.59956976542097e-05	7.6688593008835e-05
Potra2n12c24361	GO:0005829|GO:0016020|GO:0070043|GO:0070476	sp|Q7UMW0|RSMG_RHOBA Ribosomal RNA small subunit methyltransferase G OS=Rhodopirellula baltica (strain DSM 10527 / NCIMB 13988 / SH1) OX=243090 GN=rsmG PE=3 SV=1	AT5G50110-S-adenosyl-L-methionine-dependent methyltransferases superfamily protein S-adenosyl-L-methionine-dependent methyltransferases superfamily protein	123.159519875833	-1.15368068549063	0.240299628971078	-4.80100901707794	1.57868159590729e-06	9.50019666617206e-06
Potra2n12c24362	GO:0000045|GO:0000049|GO:0000051|GO:0000077|GO:0000103|GO:0000105|GO:0000136|GO:0000145|GO:0000148|GO:0000150|GO:0000155|GO:0000159|GO:0000160|GO:0000162|GO:0000165|GO:0000212|GO:0000221|GO:0000225|GO:0000234|GO:0000250|GO:0000276|GO:0000287|GO:0000338|GO:0000347|GO:0000380|GO:0000387|GO:0000413|GO:0000422|GO:0000439|GO:0000462|GO:0000723|GO:0000724|GO:0000733|GO:0000784|GO:0000786|GO:0000813|GO:…	None available	0	207.392636464088	1.23750548663624	0.326423424937606	3.79110502523764	0.000149978512296348	0.000577146912593915
Potra2n12c24367	#N/A	sp|P46690|GASA4_ARATH Gibberellin-regulated protein 4 OS=Arabidopsis thaliana OX=3702 GN=GASA4 PE=1 SV=2	AT5G14920-Gibberellin-regulated family protein Gibberellin-regulated family protein	2865.10406350509	-2.29388240359773	0.382798576809293	-5.99240055362204	2.06765878041506e-09	2.19363203568864e-08
Potra2n12c24372	GO:0005886|GO:0015629|GO:0046872|GO:0051015|GO:0051017	sp|P36201|CRIP2_RAT Cysteine-rich protein 2 OS=Rattus norvegicus OX=10116 GN=Crip2 PE=2 SV=1	AT1G10200-GATA type zinc finger transcription factor family protein GATA type zinc finger transcription factor family protein	852.420798428921	5.7041261245705	0.301831619979136	18.8983716317223	1.17627121164478e-79	6.20224284476058e-76
Potra2n12c24376	GO:0003924|GO:0005515|GO:0005525|GO:0007264|GO:0016020|GO:0044424	sp|P38543|RAN_GIAIN GTP-binding nuclear protein Ran OS=Giardia intestinalis OX=5741 PE=3 SV=1	AT5G62880-RAC-like 10 RAC-like 10	56.1805756305674	-1.47309428416259	0.388843706242528	-3.78839688160929	0.00015162250072375	0.000582877749938894
Potra2n12c24378	GO:0004672|GO:0005524|GO:0006468|GO:0016021|GO:0016567|GO:0031625|GO:0046872	sp|Q2GMG9|RCF1_CHAGB Respiratory supercomplex factor 1, mitochondrial OS=Chaetomium globosum (strain ATCC 6205 / CBS 148.51 / DSM 1962 / NBRC 6347 / NRRL 1970) OX=306901 GN=RCF1 PE=3 SV=1	AT3G48030-hypoxia-responsive family protein / zinc finger (C3HC4-type RING finger) family protein hypoxia-responsive family protein / zinc finger (C3HC4-type RING finger) family protein	433.995815418312	1.76382136363821	0.289958369582577	6.08301586940705	1.17942668738716e-09	1.31255403909984e-08
Potra2n12c24380	#N/A	None available	AT5G62865-hypothetical protein hypothetical protein	140.681685027418	2.07057384578531	0.287554188513028	7.20063879609077	5.99311162919025e-13	1.21074632177756e-11
Potra2n12c24382	GO:0003825|GO:0004805|GO:0005829|GO:0005982|GO:0005985|GO:0005992|GO:0016311|GO:0070413	sp|Q7XI41|TPP3_ORYSJ Probable trehalose-phosphate phosphatase 3 OS=Oryza sativa subsp. japonica OX=39947 GN=TPP3 PE=2 SV=1	AT1G23870-trehalose-phosphatase/synthase 9 trehalose-phosphatase/synthase 9	495.800064583709	1.75680166733066	0.271065585315609	6.48109447492262	9.10596281018677e-11	1.2406697856732e-09
Potra2n12c24383	GO:0016021	None available	0	274.644833960428	0.607060767142018	0.161206714788934	3.76572879074444	0.000166063976747352	0.000632857861082277
Potra2n12c24385	GO:0004842|GO:0005515|GO:0005524|GO:0005634|GO:0005737|GO:0016567	sp|Q5UQ40|UBC4_MIMIV Probable bifunctional E2/E3 enzyme R795 OS=Acanthamoeba polyphaga mimivirus OX=212035 GN=MIMI_R795 PE=3 SV=1	AT1G60190-ARM repeat superfamily protein ARM repeat superfamily protein	246.985720701973	5.78157407414415	1.05293079515831	5.49093454264	3.9981252147982e-08	3.32932953767972e-07
Potra2n12c24387	GO:0000977|GO:0003700|GO:0006357|GO:0008134|GO:0045449|GO:0046983|GO:0090575	sp|F4I4E1|BH167_ARATH Transcription factor bHLH167 OS=Arabidopsis thaliana OX=3702 GN=BHLH167 PE=2 SV=1	AT4G20970-basic helix-loop-helix (bHLH) DNA-binding superfamily protein basic helix-loop-helix (bHLH) DNA-binding superfamily protein	79.3611232306628	3.55459509028359	0.430239409234417	8.26190026759464	1.43371473368227e-16	5.20639879322307e-15
Potra2n12c24388	#N/A	sp|Q5Z5C9|BURPB_ORYSJ BURP domain-containing protein 11 OS=Oryza sativa subsp. japonica OX=39947 GN=BURP11 PE=2 SV=1	AT1G70370-polygalacturonase 2 polygalacturonase 2	163.983388211066	-2.360920901069	0.467721342241708	-5.04770829946206	4.47141148498366e-07	3.02189931787002e-06
Potra2n12c24389	GO:0016491|GO:0055114	sp|Q556K4|AOFC_DICDI Probable flavin-containing monoamine oxidase C OS=Dictyostelium discoideum OX=44689 GN=maoC-1 PE=3 SV=1	AT5G13700-polyamine oxidase 1 polyamine oxidase 1	219.525701806008	-0.881523087404781	0.207684505209843	-4.24452987724865	2.19052181564209e-05	0.000101674149907725
Potra2n12c24390	GO:0005488|GO:0016021	sp|Q8NEG5|ZSWM2_HUMAN E3 ubiquitin-protein ligase ZSWIM2 OS=Homo sapiens OX=9606 GN=ZSWIM2 PE=1 SV=2	AT3G47990-SUGAR-INSENSITIVE 3 SUGAR-INSENSITIVE 3	1108.31482793853	0.606906384253151	0.151199754363554	4.01393763374687	5.97141304697086e-05	0.000251486155863163
Potra2n12c24391	GO:0000304|GO:0005886|GO:0016021|GO:0042651	sp|Q7XD99|EXEC1_ORYSJ Protein EXECUTER 1, chloroplastic OS=Oryza sativa subsp. japonica OX=39947 GN=EX1 PE=2 SV=1	AT1G27510-UvrB/UvrC domain protein (DUF3506) UvrB/UvrC domain protein (DUF3506)	1489.81034899131	-0.544720052196428	0.103669664854086	-5.25438230135226	1.48522088401824e-07	1.10642450936018e-06
Potra2n12c24392	GO:0005886|GO:0016021|GO:0051539	sp|D8QQW9|CSPLB_SELML CASP-like protein UU1 OS=Selaginella moellendorffii OX=88036 GN=SELMODRAFT_437438 PE=3 SV=1	AT2G36330-Uncharacterized protein family (UPF0497) Uncharacterized protein family (UPF0497)	1729.74877566214	0.612278472084039	0.12528673483403	4.88701755134041	1.02374970561187e-06	6.40183520843248e-06
Potra2n12c24394	GO:0003723|GO:0005515	sp|P46825|KLC_DORPE Kinesin light chain OS=Doryteuthis pealeii OX=1051067 PE=2 SV=1	AT1G27500-Tetratricopeptide repeat (TPR)-like superfamily protein Tetratricopeptide repeat (TPR)-like superfamily protein	1586.71643525335	1.11169843644677	0.210650397067588	5.27745711340897	1.30988847086121e-07	9.87591525328414e-07
Potra2n12c24396	GO:0005515|GO:0009451	sp|Q8GWE0|PP314_ARATH Pentatricopeptide repeat-containing protein At4g16390, chloroplastic OS=Arabidopsis thaliana OX=3702 GN=P67 PE=1 SV=3	AT1G11290-Pentatricopeptide repeat (PPR) superfamily protein Pentatricopeptide repeat (PPR) superfamily protein	244.88950131453	-0.986156522789589	0.18603993883865	-5.30077857983425	1.15309868627016e-07	8.7912937434432e-07
Potra2n12c24397	GO:0003700|GO:0005634|GO:0005667|GO:0006355|GO:0030154|GO:0043565|GO:0044212|GO:0045449	sp|P80074|MYB1_PHYPA Myb-related protein Pp1 (Fragment) OS=Physcomitrella patens subsp. patens OX=3218 GN=PP1 PE=2 SV=1	AT5G14750-myb domain protein 66 myb domain protein 66	141.075372920315	-1.7893811050762	0.36554565880944	-4.8950960350729	9.82577333280392e-07	6.16044442677866e-06
Potra2n12c24400	GO:0005102|GO:0005778|GO:0007165|GO:0016021|GO:0016560|GO:1990429	sp|Q9FXT6|PEX14_ARATH Peroxisomal membrane protein PEX14 OS=Arabidopsis thaliana OX=3702 GN=PEX14 PE=1 SV=2	AT5G62810-peroxin 14 peroxin 14	3125.71678670459	0.520653616204668	0.104951240206042	4.96090961081081	7.01638379346621e-07	4.52163144294655e-06
Potra2n12c24401	GO:0005515|GO:0006694|GO:0008299|GO:0016853|GO:0030604|GO:0046872|GO:0055114|GO:0070402	sp|Q7NC17|DXR_MYCGA 1-deoxy-D-xylulose 5-phosphate reductoisomerase OS=Mycoplasma gallisepticum (strain R(low / passage 15 / clone 2)) OX=710127 GN=dxr PE=3 SV=1	AT5G62790-1-deoxy-D-xylulose 5-phosphate reductoisomerase 1-deoxy-D-xylulose 5-phosphate reductoisomerase	2712.97423014011	-0.529432040544667	0.106937889677803	-4.95083680947708	7.38950492505474e-07	4.74007075046577e-06
Potra2n12c24405	#N/A	None available	0	977.05767557479	-0.947742667428543	0.227494631311379	-4.1660001467522	3.09990500970109e-05	0.000139321335962768
Potra2n12c24406	GO:0004594|GO:0005524|GO:0005634|GO:0005829|GO:0015937|GO:0015940|GO:0016310	sp|B7IKP3|COAW_BACC2 Type II pantothenate kinase OS=Bacillus cereus (strain G9842) OX=405531 GN=coaW PE=3 SV=1	AT4G32180-pantothenate kinase 2 pantothenate kinase 2	1829.42136251942	0.557577044204375	0.125039800239393	4.45919653691763	8.22674597616707e-06	4.22211272952441e-05
Potra2n12c24408	GO:0005452|GO:0006821|GO:0015701|GO:0016021|GO:0035445|GO:0080139	sp|Q8K4V2|B3A4_RAT Anion exchange protein 4 OS=Rattus norvegicus OX=10116 GN=Slc4a9 PE=1 SV=1	AT3G62270-HCO3- transporter family HCO3- transporter family	1478.34257461748	-0.615025487630733	0.190401388894822	-3.23015231769382	0.00123724284272837	0.0038088125065029
Potra2n12c24412	#N/A	sp|F4IDI6|BRG2_ARATH Probable BOI-related E3 ubiquitin-protein ligase 2 OS=Arabidopsis thaliana OX=3702 GN=BRG2 PE=1 SV=1	AT1G10650-SBP (S-ribonuclease binding protein) family protein SBP (S-ribonuclease binding protein) family protein	156.567438466332	1.04371366255268	0.187273387109983	5.5732086585251	2.50089728286506e-08	2.16175921198211e-07
Potra2n12c24414	GO:0016021	None available	AT5G62960-UDP-N-acetylglucosamine-N-acetylmuramyl-pyrophosphoryl-undecaprenol N-acetylglucosamine protein UDP-N-acetylglucosamine-N-acetylmuramyl-pyrophosphoryl-undecaprenol N-acetylglucosamine protein	213.372581961161	-1.15580994544424	0.194314876286355	-5.94812897259065	2.71224856327433e-09	2.81740429953367e-08
Potra2n12c24417	GO:0016021|GO:0016301|GO:0016310|GO:0016787	None available	AT5G47740-Adenine nucleotide alpha hydrolases-like superfamily protein Adenine nucleotide alpha hydrolases-like superfamily protein	546.65748557568	-1.11172834653268	0.223524346543121	-4.97363425383379	6.57092297580186e-07	4.26584125422409e-06
Potra2n12c24418	GO:0000293|GO:0005886|GO:0016021|GO:0016174|GO:0055114	sp|Q9NPH5|NOX4_HUMAN NADPH oxidase 4 OS=Homo sapiens OX=9606 GN=NOX4 PE=1 SV=2	AT5G50160-ferric reduction oxidase 8 ferric reduction oxidase 8	1270.57035699702	-0.604906300168489	0.124939317069499	-4.84160082155725	1.28797298168357e-06	7.88943301326802e-06
Potra2n12c24445	GO:0016021	None available	AT3G48200-transmembrane protein transmembrane protein	137.054021832589	-2.71025883578311	0.432151128548804	-6.27155329869057	3.57463891112234e-10	4.3915088654627e-09
Potra2n12c24446	GO:0005887|GO:0015112|GO:0015706|GO:0055085|GO:0071249	sp|P42432|NASA_BACSU Nitrate transporter OS=Bacillus subtilis (strain 168) OX=224308 GN=nasA PE=2 SV=2	AT1G12940-nitrate transporter2.5 nitrate transporter2.5	23.9944330616512	-3.50218896033726	1.02971975258994	-3.40110884687663	0.000671130991911408	0.00220977862754494
Potra2n12c24450	GO:0003924|GO:0003998|GO:0005524|GO:0005525|GO:0005618|GO:0005635|GO:0005730|GO:0005794|GO:0005811|GO:0005819|GO:0005829|GO:0005886|GO:0006094|GO:0006096|GO:0009524|GO:0009860|GO:0016021|GO:0016758|GO:0016887|GO:0018874|GO:0030433|GO:0030970|GO:0031348|GO:0031593|GO:0031648|GO:0034098|GO:0042802|GO:0046686|GO:0051228|GO:0051301|GO:0071712|GO:0097352	sp|P61533|RUVB_LACJO Holliday junction ATP-dependent DNA helicase RuvB OS=Lactobacillus johnsonii (strain CNCM I-12250 / La1 / NCC 533) OX=257314 GN=ruvB PE=3 SV=1	AT5G03340-ATPase, AAA-type, CDC48 protein ATPase, AAA-type, CDC48 protein	4827.78185347417	0.697336285738356	0.1323025729616	5.27076889079667	1.35853441612897e-07	1.02070109281346e-06
Potra2n12c24451	GO:0016021	None available	AT5G50150-NEP-interacting protein, putative (DUF239) NEP-interacting protein, putative (DUF239)	300.977673330068	-2.81880285626588	0.337382820792899	-8.35490926787938	6.54830255124701e-17	2.49840012244683e-15
Potra2n12c24460	GO:0005886|GO:0010167|GO:0015112|GO:0015706|GO:0016021|GO:0042128	sp|Q7XK12|NAR22_ORYSJ Probable high-affinity nitrate transporter-activating protein 2.2 OS=Oryza sativa subsp. japonica OX=39947 GN=NAR2.2 PE=2 SV=1	AT5G50200-nitrate transmembrane transporter nitrate transmembrane transporter	551.094394146988	2.62537205766849	0.404420404360098	6.49169040276921	8.4878548518475e-11	1.16306551618559e-09
Potra2n12c24464	GO:0008987|GO:0009507|GO:0019804|GO:0019805|GO:0034628|GO:0051539|GO:0065007	sp|Q52967|YA00_RHIME Uncharacterized SufE-like protein R01000 OS=Rhizobium meliloti (strain 1021) OX=266834 GN=R01000 PE=3 SV=2	AT5G50210-quinolinate synthase quinolinate synthase	109.2865498307	3.23251999071328	0.433212066027689	7.46174966997959	8.53809868657325e-14	1.99378595015781e-12
Potra2n12c24471	GO:0004497|GO:0005506|GO:0016021|GO:0016705|GO:0020037|GO:0055114	sp|C7J3A2|C7017_ORYSJ Ent-kaurene oxidase-like protein 1 OS=Oryza sativa subsp. japonica OX=39947 GN=CYP701A7 PE=5 SV=1	AT1G13080-cytochrome P450, family 71, subfamily B, polypeptide 2 cytochrome P450, family 71, subfamily B, polypeptide 2	100.58185212025	7.19548764576512	1.07672235370019	6.68276981622755	2.34467715156043e-11	3.57519192734176e-10
Potra2n12c24474	GO:0004497|GO:0005506|GO:0016021|GO:0016705|GO:0020037|GO:0055114	sp|A0A482NAF7|ICCC_TALVA Cytochrome P450 monooxygenase iccC OS=Talaromyces variabilis OX=28576 GN=iccC PE=1 SV=1	AT1G13080-cytochrome P450, family 71, subfamily B, polypeptide 2 cytochrome P450, family 71, subfamily B, polypeptide 2	14.4099766798648	6.35116344874865	1.55564516743961	4.08265559632845	4.45239822391e-05	0.000192683891620425
Potra2n12c24476	GO:0003729|GO:0009535|GO:1901259|GO:1990904	sp|P53316|YG5B_YEAST Uncharacterized RNA-binding protein YGR250C OS=Saccharomyces cerevisiae (strain ATCC 204508 / S288c) OX=559292 GN=YGR250C PE=1 SV=1	AT4G24770-31-kDa RNA binding protein 31-kDa RNA binding protein	16296.5512783558	-0.97419752619195	0.165298303810191	-5.89357243078913	3.77934325348024e-09	3.80881519628261e-08
Potra2n12c24479	GO:0010088	sp|Q9FXE2|SEOC_ARATH Protein SIEVE ELEMENT OCCLUSION C OS=Arabidopsis thaliana OX=3702 GN=SEOC PE=4 SV=2	AT3G01680-sieve element occlusion amino-terminus protein sieve element occlusion amino-terminus protein	1265.25025654386	-1.62888944135101	0.364509617907912	-4.46871457247123	7.86910503393499e-06	4.05752171161083e-05
Potra2n12c24480	GO:0004674|GO:0005515|GO:0005524|GO:0005886|GO:0009069|GO:0046777	sp|Q9FN93|Y5596_ARATH Probable LRR receptor-like serine/threonine-protein kinase At5g59680 OS=Arabidopsis thaliana OX=3702 GN=At5g59680 PE=1 SV=1	AT2G31880-Leucine-rich repeat protein kinase family protein Leucine-rich repeat protein kinase family protein	3279.60504319753	1.32258463235982	0.265867262897315	4.97460506399632	6.53807967789349e-07	4.25184836280178e-06
Potra2n12c24481	GO:0000712|GO:0003690|GO:0006281|GO:0007129|GO:0016021|GO:0031297|GO:0043240|GO:0051382|GO:0071821	sp|Q5RBU1|CENPX_PONAB Centromere protein X OS=Pongo abelii OX=9601 GN=CENPX PE=3 SV=1	AT1G78790-centromere protein X centromere protein X	214.171085578165	-1.4271075461849	0.212004406459709	-6.73149945331969	1.67923464334835e-11	2.63833981747532e-10
Potra2n12c24484	GO:0031047	sp|Q08DW9|ABD12_BOVIN Lysophosphatidylserine lipase ABHD12 OS=Bos taurus OX=9913 GN=ABHD12 PE=2 SV=1	AT4G24760-alpha/beta-Hydrolases superfamily protein alpha/beta-Hydrolases superfamily protein	605.413189184414	-0.693706690726059	0.219309586891181	-3.16313892411036	0.00156077831379574	0.00468340080411005
Potra2n12c24487	GO:0005737|GO:0006464|GO:0008113|GO:0034599|GO:0036456|GO:0055114	sp|Q98PE5|MSRA_MYCPU Peptide methionine sulfoxide reductase MsrA OS=Mycoplasma pulmonis (strain UAB CTIP) OX=272635 GN=msrA PE=3 SV=2	AT5G61640-peptidemethionine sulfoxide reductase 1 peptidemethionine sulfoxide reductase 1	2789.228585723	1.07957655909452	0.167259774495228	6.45449010291065	1.08583873436203e-10	1.46504874067147e-09
Potra2n12c24489	GO:0000123|GO:0003712|GO:0004402|GO:0005515|GO:0005667|GO:0006355|GO:0008270|GO:0016573|GO:0042967|GO:0045449	sp|Q5BL35|SPOLA_DANRE Speckle-type POZ protein-like A OS=Danio rerio OX=7955 GN=spopla PE=2 SV=1	AT5G63160-BTB and TAZ domain protein 1 BTB and TAZ domain protein 1	204.804896658279	-1.03990358790399	0.328568267693013	-3.16495441025238	0.00155107252212762	0.00465851856611671
Potra2n12c24490	GO:0009530|GO:0030570|GO:0045490|GO:0046872|GO:0090378	sp|Q4WL88|PLYC_ASPFU Probable pectate lyase C OS=Neosartorya fumigata (strain ATCC MYA-4609 / Af293 / CBS 101355 / FGSC A1100) OX=330879 GN=plyC PE=3 SV=1	AT4G24780-Pectin lyase-like superfamily protein Pectin lyase-like superfamily protein	1042.09462930179	1.41347627068842	0.388392102871883	3.63930229331846	0.000273377732036621	0.000993703367904793
Potra2n12c24493	GO:0003689|GO:0003887|GO:0005524|GO:0005634|GO:0005663|GO:0006261|GO:0009360|GO:0071897	sp|Q5JHP2|RFCS_THEKO Replication factor C small subunit OS=Thermococcus kodakarensis (strain ATCC BAA-918 / JCM 12380 / KOD1) OX=69014 GN=rfcS PE=1 SV=1	AT4G24790-AAA-type ATPase family protein AAA-type ATPase family protein	405.046323821691	-3.70875841449054	0.461879033936132	-8.02971804735217	9.76969293799797e-16	3.1144883266914e-14
Potra2n12c24494	GO:0005515|GO:0016021|GO:0045892	sp|Q0IHP3|PTCD3_XENTR Pentatricopeptide repeat-containing protein 3, mitochondrial OS=Xenopus tropicalis OX=8364 GN=ptcd3 PE=2 SV=1	AT5G50280-Pentatricopeptide repeat (PPR) superfamily protein Pentatricopeptide repeat (PPR) superfamily protein	1452.7768262267	-0.591316218231975	0.158079456820855	-3.74062658187198	0.000183562070499728	0.000692831843472416
Potra2n12c24499	GO:0003676|GO:0006338|GO:0008168|GO:0032259|GO:0034647|GO:0034721|GO:0035097	sp|Q86W11|ZSC30_HUMAN Zinc finger and SCAN domain-containing protein 30 OS=Homo sapiens OX=9606 GN=ZSCAN30 PE=1 SV=1	AT3G48430-relative of early flowering 6 relative of early flowering 6	670.039323670413	-0.596992832360418	0.147447554747804	-4.04884864575422	5.14702160312946e-05	0.000219713480646997
Potra2n12c24511	GO:0003677|GO:0005783|GO:0016021|GO:0048193	sp|Q54YL3|INT11_DICDI Integrator complex subunit 11 homolog OS=Dictyostelium discoideum OX=44689 GN=ints11 PE=3 SV=1	AT5G63420-RNA-metabolising metallo-beta-lactamase family protein RNA-metabolising metallo-beta-lactamase family protein	2104.73844438534	-0.542896383704211	0.183962198669628	-2.95113011058963	0.0031661351451272	0.0087167906188527
Potra2n12c24520	GO:0003676|GO:0004523|GO:0005506|GO:0016021|GO:0020037|GO:0051252|GO:0055114|GO:0070330|GO:0090502	sp|P05182|CP2E1_RAT Cytochrome P450 2E1 OS=Rattus norvegicus OX=10116 GN=Cyp2e1 PE=1 SV=4	AT3G48520-cytochrome P450, family 94, subfamily B, polypeptide 3 cytochrome P450, family 94, subfamily B, polypeptide 3	11.3946156173502	6.77745187768121	1.9425712257654	3.48890778767239	0.000484998427089898	0.001657355610084
Potra2n12c24522	GO:0016301|GO:0019887|GO:0045859	sp|Q9XI37|PV42A_ARATH SNF1-related protein kinase regulatory subunit gamma-like PV42a OS=Arabidopsis thaliana OX=3702 GN=PV42A PE=2 SV=1	AT3G48530-SNF1-related protein kinase regulatory subunit gamma 1 SNF1-related protein kinase regulatory subunit gamma 1	1160.52268377627	1.60459441335882	0.321492480401024	4.99107914237148	6.00428879147748e-07	3.93694110811744e-06
Potra2n12c24523	GO:0000145|GO:0005829|GO:0005886|GO:0006887|GO:0015031	sp|Q6CC70|EXO70_YARLI Exocyst complex protein EXO70 OS=Yarrowia lipolytica (strain CLIB 122 / E 150) OX=284591 GN=EXO70 PE=3 SV=1	AT5G50380-exocyst subunit exo70 family protein F1 exocyst subunit exo70 family protein F1	738.510481928993	0.742426638556108	0.194738428854894	3.81243005256716	0.000137607178684676	0.000533903702552287
Potra2n12c24525	GO:0000388|GO:0003676|GO:0004386|GO:0005524|GO:0005682|GO:0046540|GO:0071013|GO:0071014	sp|Q5R660|SEC63_PONAB Translocation protein SEC63 homolog OS=Pongo abelii OX=9601 GN=SEC63 PE=2 SV=1	AT1G20960-U5 small nuclear ribonucleoprotein helicase U5 small nuclear ribonucleoprotein helicase	415.244075811373	4.75262930465376	0.45861847206645	10.362926035751	3.65603389144239e-25	3.49230715630388e-23
Potra2n12c24527	#N/A	None available	AT5G50410-ribonucleoside-diphosphate reductase subunit beta ribonucleoside-diphosphate reductase subunit beta	100.192839726489	1.43845358669111	0.342630809978269	4.19826105767414	2.68972455488421e-05	0.00012240962914719
Potra2n12c24528	GO:0005515	sp|Q9FK27|FB342_ARATH F-box protein At5g50450 OS=Arabidopsis thaliana OX=3702 GN=At5g50450 PE=2 SV=1	AT1G67340-HCP-like superfamily protein with MYND-type zinc finger HCP-like superfamily protein with MYND-type zinc finger	15.979102603022	7.38441376243338	1.35475909776841	5.45072092492103	5.01660402594776e-08	4.11249218097285e-07
Potra2n12c24538	GO:0005789|GO:0006605|GO:0009941|GO:0015450|GO:0016021|GO:0071806	sp|P35179|SC61G_YEAST Protein transport protein SSS1 OS=Saccharomyces cerevisiae (strain ATCC 204508 / S288c) OX=559292 GN=SSS1 PE=1 SV=2	AT5G50460-secE/sec61-gamma protein transport protein secE/sec61-gamma protein transport protein	1067.58115709518	0.803281512161961	0.143191299004804	5.60984862728991	2.02503663662705e-08	1.77782437189596e-07
Potra2n12c24539	GO:0003700|GO:0005634|GO:0005667|GO:0006355|GO:0045449|GO:0046982	sp|A0JPP1|NC2A_RAT Dr1-associated corepressor OS=Rattus norvegicus OX=10116 GN=Drap1 PE=2 SV=1	AT3G48590-nuclear factor Y, subunit C1 nuclear factor Y, subunit C1	832.623781984514	-0.847376963758308	0.160183382349978	-5.29004289537919	1.22287676507338e-07	9.28301843777556e-07
[truncated: 7,679 more rows]

## Sheet: Table S3
Table S3. List of DEGs in smeb_3.
GeneID	GO	Description	Atg_description	baseMean	log2FoldChange	lfcSE	stat	pvalue	padj
[truncated: 8,064 more rows]

## Sheet: Table S4
Table S4. List of DEGs common to smea_26 and smeb_3
GeneID	GO	description	atg_description
[truncated: 5,292 more rows]

## Sheet: Table S5
Table S5. List of upregulated DEGs common to smea_26 and smeb_3
[truncated: 3,007 more rows]

[truncated: 13 more sheets: Table S6, Table S7, Table S8, Table S9, Table S10, Table S11, Table S12, Table S13 , Table S14 , Table S15 , Table S16, Table S17, Table S18]
